# Supplementary material for: Boosting GWAS using biological networks: A study on susceptibility to familial breast cancer
Source: PLoS Comput Biol. 2021 Mar 18;17(3):e1008819. doi: 10.1371/journal.pcbi.1008819 (PMC8009366; doi:10.1371/journal.pcbi.1008819)
Supplement: S1 Table — (TSV) [file pcbi.1008819.s001.tsv]

CHR	SNP	BP	A1	F_A	F_U	A2	CHISQ	P	OR
1	rs9442372	1018704	T	0.4273	0.4023	C	3.277	0.07025	1.109
1	rs9442373	1062638	G	0.4467	0.441	T	0.1695	0.6806	1.024
1	rs4970362	1094738	A	0.3414	0.3245	G	1.621	0.203	1.079
1	rs9660710	1099342	T	0.07734	0.06924	G	1.234	0.2666	1.127
1	rs4970420	1106473	T	0.1775	0.1787	C	0.01283	0.9098	0.9916
1	rs11260542	1110019	C	0.07635	0.07498	T	0.03416	0.8534	1.02
1	rs1320565	1119858	T	0.07322	0.07064	C	0.1267	0.7218	1.039
1	rs9729550	1135242	G	0.2363	0.2421	T	0.2305	0.6311	0.9686
1	rs3819001	1138913	C	0.05469	0.05271	T	0.09771	0.7546	1.04
1	rs2887286	1156131	C	0.168	0.1723	T	0.1699	0.6802	0.9698
1	rs3766186	1162435	A	0.06719	0.08027	C	3.153	0.07579	0.8253
1	rs6685064	1211292	T	0.0625	0.06216	C	0.002586	0.9594	1.006
1	rs10399878	1239953	A	0.0483	0.04538	G	0.2346	0.6281	1.067
1	rs1781145	1388289	C	0.1695	0.1728	A	0.0983	0.7539	0.9769
1	rs11260622	1775175	A	0.0375	0.03068	G	1.799	0.1799	1.231
1	rs3121825	1978857	C	0.3328	0.3386	T	0.1855	0.6667	0.9745
1	rs6683042	1980639	T	0.2162	0.2197	C	0.09163	0.7621	0.9797
1	rs3795277	1981118	C	0.08637	0.08141	A	0.403	0.5255	1.067
1	rs28703783	1983160	A	0.2342	0.2456	C	0.8456	0.3578	0.9394
1	rs4648795	1983421	A	0.4225	0.4197	G	0.04056	0.8404	1.012
1	rs28671574	1983701	A	0.08478	0.07964	G	0.4436	0.5054	1.071
1	rs3128319	1984227	T	0.226	0.222	C	0.1146	0.735	1.023
1	rs35020387	1985170	T	0.4054	0.3906	C	1.172	0.279	1.064
1	rs13302968	1985553	G	0.1566	0.1621	A	0.2796	0.5969	0.9597
1	rs17777295	1992977	A	0.2575	0.246	C	0.8785	0.3486	1.063
1	rs13303346	1993722	A	0.137	0.1368	G	0.0004761	0.9826	1.002
1	rs2803294	1997150	T	0.1816	0.187	C	0.2443	0.6211	0.9649
1	rs75227206	1997187	C	0.1736	0.1742	T	0.003014	0.9562	0.9959
1	rs28403969	1999006	A	0.128	0.1396	G	1.453	0.2281	0.9053
1	rs28523801	1999345	C	0.1371	0.1467	T	0.9705	0.3246	0.924
1	rs28479788	1999680	T	0.2649	0.253	C	0.94	0.3323	1.064
1	rs13303005	1999840	A	0.1388	0.1359	G	0.09154	0.7622	1.025
1	rs2678939	2000592	A	0.1749	0.1711	C	0.1292	0.7192	1.027
1	rs13303084	2001568	G	0.1389	0.1338	A	0.2731	0.6013	1.044
1	rs2678942	2004947	C	0.3167	0.3186	T	0.02337	0.8785	0.9908
1	rs2459986	2005740	T	0.1191	0.1397	C	4.78	0.02879	0.8328
1	rs2254669	2006108	G	0.3168	0.319	A	0.0296	0.8634	0.9897
1	rs16824697	2006127	A	0.1631	0.1635	G	0.001272	0.9716	0.9973
1	rs2678943	2006728	T	0.3448	0.3545	C	0.5228	0.4696	0.9584
1	rs72636371	2009551	A	0.05882	0.05922	G	0.003578	0.9523	0.9929
1	rs13303213	2011300	T	0.118	0.1167	C	0.02197	0.8822	1.013
1	rs28436686	2014196	A	0.3151	0.3049	G	0.6216	0.4305	1.049
1	rs9729600	2024507	A	0.09348	0.08782	G	0.4935	0.4824	1.071
1	rs61775405	2025607	A	0.1079	0.09825	G	1.266	0.2606	1.11
1	rs2376802	2031342	C	0.4487	0.4752	T	3.579	0.05852	0.8991
1	rs4648619	2037383	C	0.2802	0.2663	A	1.219	0.2695	1.073
1	rs908743	2038824	A	0.493	0.4953	G	0.0272	0.869	0.9908
1	rs6666117	2040096	T	0.1291	0.134	C	0.2637	0.6076	0.9583
1	rs3107144	2045380	G	0.3882	0.4056	T	1.611	0.2043	0.9299
1	rs3107145	2047547	C	0.3874	0.402	T	1.143	0.2851	0.9406
1	rs3107147	2048729	G	0.3902	0.4044	A	1.066	0.3018	0.9424
1	rs56317795	2051493	C	0.1478	0.1668	T	3.483	0.06202	0.8662
1	rs61775450	2052728	A	0.1543	0.1469	T	0.5298	0.4667	1.059
1	rs11589827	2055856	C	0.1327	0.1351	T	0.06494	0.7989	0.9789
1	rs56260599	2056115	C	0.2526	0.2384	T	1.365	0.2426	1.08
1	rs28719902	2060058	A	0.2349	0.2215	G	1.313	0.2518	1.079
1	rs3107157	2061969	A	0.4031	0.415	G	0.7475	0.3873	0.952
1	rs34415348	2064429	C	0.08965	0.09776	A	0.9436	0.3314	0.9088
1	rs116579014	2074464	T	0.02586	0.02449	C	0.09798	0.7543	1.058
1	rs2257684	2077872	C	0.376	0.3899	T	1.043	0.307	0.9428
1	rs262669	2082489	T	0.381	0.3902	C	0.4459	0.5043	0.9622
1	rs2257182	2082566	G	0.3815	0.3954	A	1.024	0.3117	0.9435
1	rs262663	2084598	G	0.3781	0.3906	A	0.8439	0.3583	0.9485
1	rs262662	2085033	G	0.3765	0.3896	A	0.9282	0.3353	0.946
1	rs2459984	2086312	G	0.3859	0.4013	A	1.253	0.2629	0.9374
1	rs61776606	2086497	T	0.03789	0.03147	C	1.569	0.2103	1.212
1	rs115702560	2087038	C	0.214	0.2352	T	2.977	0.08448	0.8853
1	rs262653	2090095	C	0.378	0.3906	A	0.8565	0.3547	0.9481
1	rs61776610	2098512	A	0.03909	0.03331	G	1.218	0.2698	1.181
1	rs11587831	2110848	C	0.2344	0.2199	A	1.524	0.2171	1.086
1	rs2460001	2111030	C	0.3851	0.4005	T	1.259	0.2618	0.9376
1	rs262689	2113266	T	0.1241	0.1377	C	2.07	0.1502	0.8872
1	rs74912021	2114271	T	0.05664	0.05625	C	0.003563	0.9524	1.007
1	rs262685	2118339	C	0.3785	0.3926	T	1.069	0.3012	0.9423
1	rs2460002	2119833	T	0.3204	0.3165	C	0.08869	0.7659	1.018
1	rs115570933	2120784	T	0.004699	0.005507	G	0.1642	0.6853	0.8524
1	rs6665593	2140261	T	0.1431	0.1564	C	1.752	0.1856	0.9006
1	rs6671815	2207480	C	0.3716	0.3736	G	0.02272	0.8802	0.9913
1	rs12743493	2224836	T	0.3658	0.3794	C	0.9852	0.3209	0.9436
1	rs10910050	2224876	T	0.241	0.2502	G	0.5799	0.4464	0.9517
1	rs2643904	2236697	A	0.1569	0.1433	G	1.846	0.1743	1.113
1	rs2173049	2240006	T	0.1617	0.144	C	3.099	0.07836	1.147
1	rs2055204	2280661	C	0.4867	0.4917	T	0.128	0.7206	0.9801
1	rs2840528	2283896	G	0.4265	0.407	A	1.991	0.1582	1.084
1	rs2645082	2284003	A	0.2161	0.232	G	1.864	0.1722	0.9122
1	rs3795272	2284195	G	0.3566	0.3603	A	0.07616	0.7826	0.984
1	rs903914	2289321	T	0.2602	0.246	C	1.346	0.246	1.078
1	rs2840542	2291680	A	0.216	0.2313	G	1.711	0.1908	0.9158
1	rs7545940	2299627	G	0.3578	0.3619	A	0.0934	0.7599	0.9823
1	rs903901	2310193	T	0.04969	0.05157	C	0.09446	0.7586	0.9615
1	rs1123571	2326009	A	0.4397	0.4323	G	0.2813	0.5958	1.03
1	rs4531246	2362020	A	0.3117	0.3131	C	0.01062	0.9179	0.9937
1	rs3762444	2427712	A	0.4609	0.4663	G	0.1448	0.7036	0.9786
1	rs1107685	2439191	G	0.2112	0.2147	A	0.08741	0.7675	0.9795
1	rs2236397	2442953	A	0.2039	0.2083	C	0.1462	0.7022	0.9736
1	rs4310388	2507415	T	0.3682	0.38	G	0.7668	0.3812	0.9505
1	rs2764841	2529360	C	0.3449	0.3541	T	0.4677	0.4941	0.9606
1	rs11590198	2551900	T	0.1715	0.1821	C	0.9951	0.3185	0.9294
1	rs2377041	2713327	A	0.4459	0.4557	G	0.4938	0.4822	0.9611
1	rs4648360	2723345	A	0.473	0.4819	G	0.4014	0.5264	0.9651
1	rs4648481	2749716	A	0.4728	0.4844	C	0.6816	0.4091	0.9545
1	rs12031493	2753237	A	0.5031	0.4906	G	0.8057	0.3694	1.052
1	rs729045	2754406	C	0.4344	0.4363	T	0.01865	0.8914	0.9923
1	rs6680471	2754512	A	0.482	0.4854	G	0.05997	0.8065	0.9864
1	rs2168531	2789972	C	0.4199	0.4351	T	1.199	0.2735	0.9399
1	rs3100865	2806107	C	0.2956	0.2896	A	0.2165	0.6417	1.03
1	rs12091184	2822748	C	0.2175	0.1954	T	3.758	0.05256	1.145
1	rs12035436	2823459	T	0.2155	0.1949	G	3.297	0.06939	1.134
1	rs2485944	2883858	T	0.1638	0.1645	C	0.005335	0.9418	0.9945
1	rs4648451	2994717	T	0.173	0.1747	G	0.02379	0.8774	0.9887
1	rs2993493	3020246	T	0.1379	0.1247	G	1.944	0.1632	1.123
1	rs4648453	3025712	A	0.1235	0.1288	C	0.3153	0.5745	0.9537
1	rs876740	3037613	A	0.3957	0.4001	G	0.1019	0.7495	0.9819
1	rs2012731	3040764	A	0.393	0.3939	G	0.004692	0.9454	0.9961
1	rs2817174	3044181	C	0.421	0.4213	T	0.000439	0.9833	0.9988
1	rs6698974	3044977	A	0.03284	0.04134	G	2.58	0.1082	0.7874
1	rs2817177	3046463	G	0.4301	0.4324	A	0.02725	0.8689	0.9906
1	rs2817178	3047252	C	0.4305	0.4331	T	0.03519	0.8512	0.9895
1	rs10797380	3055876	G	0.4799	0.4834	A	0.06088	0.8051	0.9862
1	rs7538096	3057661	C	0.3398	0.3308	T	0.4637	0.4959	1.041
1	rs4233024	3103826	G	0.1551	0.1366	A	3.488	0.0618	1.16
1	rs7539775	3109151	C	0.2768	0.2773	T	0.00201	0.9642	0.9972
1	rs12095716	3117678	G	0.2467	0.2466	C	4.723e-06	0.9983	1
1	rs13328662	3124155	C	0.1071	0.09677	T	1.489	0.2224	1.12
1	rs10909901	3131235	A	0.2437	0.229	G	1.544	0.214	1.085
1	rs2817146	3133439	T	0.1028	0.0976	C	0.374	0.5408	1.059
1	rs12124147	3134331	T	0.3889	0.403	C	1.031	0.3099	0.9431
1	rs10909903	3141461	T	0.1005	0.08969	C	1.744	0.1866	1.135
1	rs2651888	3143384	A	0.2194	0.2144	C	0.1903	0.6627	1.03
1	rs2253344	3145621	T	0.0817	0.08202	C	0.001676	0.9673	0.9958
1	rs6424069	3147030	G	0.2185	0.2148	A	0.1022	0.7492	1.022
1	rs4648465	3172062	A	0.4702	0.4762	G	0.1864	0.6659	0.976
1	rs4648377	3211458	A	0.2426	0.2463	C	0.09392	0.7593	0.9802
1	rs12567158	3226833	C	0.08652	0.085	T	0.0368	0.8479	1.02
1	rs12566775	3226929	T	0.05424	0.04918	C	0.6096	0.4349	1.109
1	rs1108600	3241135	T	0.26	0.252	C	0.429	0.5125	1.043
1	rs7552331	3253941	T	0.292	0.3096	C	1.872	0.1712	0.9198
1	rs4494089	3254356	A	0.3923	0.3832	G	0.4506	0.5021	1.039
1	rs1572037	3254369	G	0.2922	0.3096	A	1.838	0.1752	0.9205
1	rs2483284	3258542	T	0.323	0.3182	A	0.1364	0.7119	1.022
1	rs2483286	3259369	G	0.3243	0.318	A	0.235	0.6278	1.03
1	rs4648380	3261925	T	0.1334	0.1443	C	1.246	0.2644	0.9134
1	rs1333190	3289729	C	0.4316	0.4339	T	0.02803	0.867	0.9906
1	rs868689	3301130	T	0.2387	0.238	G	0.003335	0.9539	1.004
1	rs2493278	3307746	A	0.2443	0.2478	G	0.08442	0.7714	0.9813
1	rs7551796	3318333	T	0.2189	0.2122	C	0.34	0.5598	1.041
1	rs2483225	3325037	T	0.4895	0.489	C	0.00116	0.9728	1.002
1	rs2493292	3328659	A	0.1626	0.1489	G	1.825	0.1768	1.11
1	rs1984069	3336200	G	0.2445	0.2309	A	1.301	0.2541	1.078
1	rs2483232	3340116	T	0.04638	0.05163	C	0.7471	0.3874	0.8935
1	rs4648500	3340855	A	0.3905	0.3721	C	1.827	0.1765	1.081
1	rs2483239	3344215	G	0.0509	0.0429	A	1.739	0.1873	1.196
1	rs867814	3362256	C	0.1488	0.1432	T	0.3246	0.5688	1.046
1	rs12059504	3376533	G	0.02658	0.03543	A	3.324	0.06829	0.7434
1	rs2185639	3389727	G	0.1267	0.1268	A	0.0001707	0.9896	0.9989
1	rs2821040	3406791	C	0.09098	0.0851	T	0.5325	0.4655	1.076
1	rs12404355	3407101	T	0.01925	0.02186	C	0.4298	0.5121	0.8781
1	rs4648392	3446813	A	0.03951	0.03712	G	0.1971	0.657	1.067
1	rs3765692	3584771	C	0.2574	0.2456	T	0.9389	0.3326	1.065
1	rs3765696	3587505	C	0.08884	0.08559	T	0.1674	0.6824	1.042
1	rs6424090	3628677	A	0.03831	0.03344	G	0.8751	0.3495	1.152
1	rs3765764	3633537	G	0.043	0.03425	A	2.627	0.1051	1.267
1	rs3765766	3634660	A	0.1102	0.1046	G	0.4185	0.5177	1.06
1	rs11589885	3646137	G	0.2498	0.2424	A	0.37	0.543	1.041
1	rs2275837	3686318	T	0.02031	0.0189	C	0.1328	0.7156	1.076
1	rs2275819	3689408	T	0.07121	0.07492	C	0.2596	0.6104	0.9466
1	rs2799182	3696000	C	0.4612	0.4685	T	0.2686	0.6043	0.9713
1	rs3737593	3696536	G	0.1125	0.1184	A	0.4364	0.5089	0.9438
1	rs8379	3696890	C	0.4609	0.4693	A	0.3601	0.5484	0.9669
1	rs8520	3697137	A	0.323	0.3245	C	0.01395	0.906	0.9929
1	rs2298225	3756074	A	0.01916	0.01888	C	0.005086	0.9431	1.015
1	rs12734459	3792801	G	0.138	0.1341	C	0.1609	0.6883	1.033
1	rs4073324	3797995	C	0.3986	0.3987	T	1.42e-06	0.999	0.9999
1	rs3205087	3800242	G	0.441	0.4701	A	4.351	0.03699	0.8893
1	rs10797351	3806335	A	0.02617	0.0236	C	0.3466	0.556	1.112
1	rs12073945	3806973	C	0.02617	0.02362	T	0.3414	0.559	1.111
1	rs10909825	3817260	A	0.1836	0.1684	G	2.038	0.1534	1.111
1	rs12097125	3817605	T	0.182	0.1657	C	2.351	0.1252	1.12
1	rs34684424	3823395	T	0.3277	0.3478	C	2.286	0.1305	0.9144
1	rs35383955	3825525	A	0.4094	0.4197	G	0.5584	0.4549	0.9584
1	rs6695346	3996946	G	0.1668	0.1542	A	1.5	0.2207	1.098
1	rs7548668	4006060	C	0.383	0.4046	T	2.477	0.1155	0.9137
1	rs7519349	4007008	C	0.3557	0.3796	T	3.108	0.07791	0.9023
1	rs7519458	4007110	G	0.4413	0.4581	A	1.425	0.2326	0.9344
1	rs10737395	4007558	T	0.1572	0.1684	G	1.177	0.2779	0.921
1	rs4654482	4010743	G	0.1551	0.1772	A	4.491	0.03407	0.8524
1	rs10915469	4022465	G	0.3434	0.3323	A	0.6992	0.4031	1.051
1	rs10753373	4024927	T	0.291	0.2764	C	1.344	0.2463	1.075
1	rs10799236	4052956	G	0.1003	0.09009	A	1.493	0.2217	1.126
1	rs12722968	4065348	T	0.1699	0.1676	C	0.04952	0.8239	1.017
1	rs4128222	4066781	A	0.1273	0.1188	C	0.8618	0.3532	1.082
1	rs6675979	4068052	T	0.4938	0.4788	C	1.148	0.284	1.062
1	rs4440829	4080780	A	0.1308	0.1258	G	0.2758	0.5994	1.045
1	rs4378174	4080885	T	0.1526	0.1433	C	0.8694	0.3511	1.076
1	rs10915373	4121105	A	0.4293	0.4072	G	2.569	0.109	1.095
1	rs4462110	4152715	C	0.09953	0.1046	T	0.3536	0.5521	0.9464
1	rs4481820	4152928	A	0.2949	0.3013	C	0.2509	0.6164	0.9698
1	rs6676961	4153087	C	0.3105	0.3116	A	0.006178	0.9374	0.9953
1	rs10492944	4171786	T	0.04141	0.03619	C	0.9297	0.3349	1.15
1	rs6683453	4210402	C	0.4062	0.4166	T	0.5644	0.4525	0.9582
1	rs12123330	4227464	A	0.2589	0.2247	G	8.058	0.00453	1.205
1	rs3890728	4230542	A	0.05586	0.06491	G	1.842	0.1748	0.8523
1	rs12743431	4234792	A	0.4406	0.4705	G	4.589	0.03219	0.8865
1	rs12562995	4359166	A	0.04627	0.04957	G	0.3025	0.5823	0.9303
1	rs12564602	4359383	T	0.04848	0.05035	A	0.09581	0.7569	0.9608
1	rs4654523	4368216	A	0.1582	0.1786	G	3.79	0.05157	0.8643
1	rs351616	4369907	T	0.3844	0.4238	C	8.135	0.004341	0.849
1	rs351615	4370385	C	0.2082	0.2251	T	2.111	0.1462	0.9054
1	rs351614	4371863	A	0.396	0.3411	G	16.54	4.772e-05	1.267
1	rs1353341	4372992	A	0.0731	0.08038	G	0.9516	0.3293	0.9024
1	rs1874269	4380195	T	0.3536	0.3325	C	2.495	0.1142	1.098
1	rs924010	4383686	A	0.03792	0.03541	G	0.2283	0.6328	1.074
1	rs684965	4397528	C	0.2005	0.19	T	0.9012	0.3425	1.069
1	rs11587563	4401450	A	0.1605	0.1589	G	0.02438	0.8759	1.012
1	rs903539	4401778	A	0.07647	0.06309	G	3.505	0.06117	1.23
1	rs600933	4409496	C	0.3109	0.2935	T	1.845	0.1743	1.086
1	rs1674877	4496659	T	0.2056	0.2026	C	0.0722	0.7882	1.019
1	rs780574	4502198	A	0.1953	0.1902	G	0.208	0.6483	1.034
1	rs780586	4504927	T	0.1141	0.1141	C	5.512e-06	0.9981	0.9998
1	rs705685	4510840	T	0.1148	0.1125	C	0.06896	0.7929	1.023
1	rs12407583	4513894	G	0.07268	0.06091	A	2.685	0.1013	1.209
1	rs666152	4518202	A	0.3499	0.3426	C	0.298	0.5851	1.033
1	rs605629	4519399	T	0.3512	0.3438	C	0.3037	0.5816	1.033
1	rs608210	4519912	G	0.3511	0.3438	A	0.2941	0.5876	1.032
1	rs4654545	4525604	G	0.334	0.3202	A	1.098	0.2948	1.065
1	rs350170	4544178	G	0.1629	0.1577	A	0.2504	0.6168	1.039
1	rs1878052	4552802	T	0.4672	0.4701	C	0.04283	0.836	0.9884
1	rs10737412	4555701	A	0.4691	0.4708	T	0.01568	0.9003	0.993
1	rs239769	4556323	C	0.1068	0.118	T	1.605	0.2052	0.8937
1	rs678246	4561467	G	0.1039	0.1133	T	1.162	0.2811	0.9075
1	rs582598	4561962	T	0.1422	0.1448	G	0.06911	0.7926	0.9792
1	rs12039682	4581230	A	0.08906	0.09166	G	0.1047	0.7462	0.9689
1	rs12039710	4581338	A	0.08906	0.09166	C	0.1047	0.7462	0.9689
1	rs977271	4625696	T	0.08203	0.08655	C	0.3369	0.5616	0.9432
1	rs171317	4632828	G	0.09102	0.08937	T	0.04207	0.8375	1.02
1	rs3896439	4668670	T	0.04062	0.04013	C	0.008201	0.9278	1.013
1	rs12405615	4694598	A	0.1223	0.1252	G	0.101	0.7506	0.9733
1	rs2071967	4696092	A	0.2359	0.2415	G	0.2205	0.6387	0.9696
1	rs2101195	4697300	A	0.3484	0.358	G	0.509	0.4756	0.9591
1	rs4654454	4708162	C	0.06551	0.07183	T	0.7883	0.3746	0.9059
1	rs900501	4717340	C	0.1205	0.108	T	1.951	0.1625	1.131
1	rs2035454	4722431	G	0.2565	0.2788	A	3.242	0.07179	0.8923
1	rs12140542	4724270	G	0.2532	0.2789	A	4.198	0.04047	0.8765
1	rs17421247	4724957	A	0.2524	0.278	G	4.284	0.03846	0.8766
1	rs12141394	4731117	G	0.2715	0.2907	A	2.335	0.1265	0.9092
1	rs12138000	4732132	T	0.2711	0.2903	C	2.336	0.1264	0.9091
1	rs1564667	4732473	C	0.3622	0.3724	T	0.569	0.4507	0.9571
1	rs10915584	4736456	C	0.4883	0.4949	A	0.2231	0.6367	0.9739
1	rs763238	4743704	A	0.25	0.2506	G	0.002367	0.9612	0.9969
1	rs10915587	4746636	C	0.4361	0.4481	T	0.7292	0.3931	0.9525
1	rs12747700	4747737	A	0.3204	0.3168	G	0.07762	0.7805	1.017
1	rs1076944	4748305	T	0.3619	0.3575	G	0.1019	0.7495	1.019
1	rs6681520	4763401	A	0.477	0.4945	G	1.565	0.2109	0.9323
1	rs16839502	4777627	T	0.03867	0.03619	A	0.2177	0.6408	1.071
1	rs434504	4815477	G	0.2141	0.2047	A	0.6781	0.4102	1.058
1	rs16838479	4817717	T	0.02856	0.02754	C	0.04891	0.825	1.038
1	rs2235443	4851303	C	0.07461	0.06373	T	2.344	0.1257	1.184
1	rs17345273	4859488	A	0.1402	0.1192	G	4.999	0.02536	1.205
1	rs12090401	4870016	C	0.008203	0.009048	G	0.1065	0.7442	0.9059
1	rs12026226	4887910	T	0.09718	0.08333	G	2.966	0.08501	1.184
1	rs2209159	4971217	A	0.2203	0.2286	G	0.4985	0.4802	0.9537
1	rs2411954	4981070	T	0.09102	0.09048	C	0.004436	0.9469	1.007
1	rs12042532	5002053	G	0.1234	0.1129	T	1.274	0.259	1.106
1	rs12041887	5002170	G	0.01875	0.01967	A	0.05725	0.8109	0.9524
1	rs12754637	5023321	T	0.1902	0.2029	C	1.298	0.2546	0.9228
1	rs6702660	5023430	T	0.307	0.2819	C	3.856	0.04958	1.128
1	rs3128678	5025179	A	0.3832	0.3577	G	3.514	0.06086	1.116
1	rs10799149	5031379	A	0.4598	0.4532	G	0.2225	0.6371	1.027
1	rs12725971	5051232	C	0.2566	0.262	T	0.1906	0.6624	0.9725
1	rs1459764	5090715	G	0.2871	0.2785	A	0.4655	0.495	1.044
1	rs10799157	5113911	A	0.1816	0.2054	C	4.614	0.0317	0.8585
1	rs3128687	5141293	G	0.4264	0.4307	T	0.09201	0.7616	0.983
1	rs2722793	5184077	G	0.249	0.2659	T	1.906	0.1674	0.9153
1	rs10492924	5193116	A	0.04023	0.03541	G	0.8172	0.366	1.142
1	rs16840020	5194204	A	0.3192	0.3312	G	0.8344	0.361	0.9468
1	rs12409689	5195251	C	0.1009	0.1011	T	0.0008187	0.9772	0.9973
1	rs7543139	5202148	C	0.3117	0.3253	A	1.089	0.2966	0.9392
1	rs4345839	5206639	T	0.2914	0.3147	C	3.281	0.07011	0.8955
1	rs10799174	5217644	A	0.3139	0.3281	G	1.175	0.2784	0.937
1	rs9439511	5218601	T	0.4148	0.3928	C	2.565	0.1092	1.096
1	rs4394703	5231892	C	0.2293	0.229	A	0.000851	0.9767	1.002
1	rs9286977	5233284	A	0.1848	0.1692	C	2.129	0.1446	1.113
1	rs10915371	5238873	T	0.4879	0.5079	C	2.037	0.1535	0.9232
1	rs7547229	5240211	T	0.4418	0.4528	C	0.6243	0.4294	0.9565
1	rs17366825	5246363	A	0.05734	0.06068	C	0.2543	0.6141	0.9417
1	rs10492931	5247355	T	0.4456	0.4524	C	0.2369	0.6264	0.973
1	rs6665697	5248541	A	0.2801	0.2821	G	0.02483	0.8748	0.9902
1	rs7536712	5253664	T	0.4652	0.4532	C	0.7455	0.3879	1.05
1	rs7528871	5259095	T	0.2574	0.2624	G	0.1629	0.6865	0.9746
1	rs12136793	5260757	C	0.2584	0.2635	T	0.1673	0.6825	0.9742
1	rs2353160	5268923	A	0.4043	0.4166	G	0.798	0.3717	0.9504
1	rs12140099	5270277	C	0.3215	0.3297	T	0.3884	0.5331	0.9634
1	rs7549461	5281117	A	0.3206	0.329	C	0.4097	0.5221	0.9624
1	rs16840190	5282726	T	0.05438	0.0657	C	2.892	0.08903	0.8179
1	rs938962	5283942	A	0.4055	0.4232	G	1.657	0.198	0.9294
1	rs7521312	5284752	G	0.3781	0.3965	A	1.822	0.177	0.9253
1	rs12026938	5298490	A	0.05312	0.06491	G	3.191	0.07406	0.8083
1	rs551536	5299059	T	0.1587	0.1821	C	4.948	0.02612	0.8471
1	rs673451	5305364	T	0.1631	0.1699	G	0.3794	0.538	0.9527
1	rs4465222	5310258	T	0.1082	0.1121	C	0.1993	0.6553	0.9609
1	rs682425	5330757	A	0.3706	0.3603	C	0.5783	0.447	1.045
1	rs490606	5337844	T	0.2594	0.2508	C	0.4948	0.4818	1.046
1	rs557477	5346474	C	0.4195	0.4172	A	0.02598	0.8719	1.009
1	rs565941	5347439	A	0.4456	0.4345	G	0.6394	0.4239	1.046
1	rs10915406	5349616	T	0.2404	0.2303	C	0.718	0.3968	1.058
1	rs912991	5358384	C	0.4234	0.4048	T	1.826	0.1766	1.08
1	rs3901959	5365964	T	0.4781	0.489	C	0.6024	0.4377	0.9574
1	rs9439564	5376086	C	0.4859	0.4929	T	0.2488	0.6179	0.9724
1	rs2031582	5377544	C	0.3803	0.368	T	0.8247	0.3638	1.054
1	rs10157507	5384082	G	0.3578	0.3521	A	0.1827	0.669	1.025
1	rs912993	5395996	A	0.4839	0.4811	G	0.03975	0.842	1.011
1	rs10799197	5402870	G	0.4725	0.4729	A	0.0006256	0.98	0.9986
1	rs11576458	5475581	A	0.1312	0.1491	G	3.371	0.06636	0.8622
1	rs11576460	5475598	C	0.1311	0.1495	G	3.588	0.0582	0.8582
1	rs11260657	5482386	T	0.1114	0.1306	C	4.415	0.03562	0.8346
1	rs17028069	5545279	A	0.14	0.1562	G	2.637	0.1044	0.8794
1	rs17345621	5545396	G	0.1398	0.155	T	2.33	0.1269	0.8863
1	rs12120052	5551233	A	0.1644	0.1815	G	2.586	0.1078	0.8875
1	rs10907219	5553470	A	0.1859	0.2028	G	2.304	0.1291	0.8981
1	rs1573738	5561229	C	0.2852	0.3016	T	1.658	0.1979	0.9238
1	rs17028133	5562369	G	0.3875	0.3976	A	0.5495	0.4585	0.9584
1	rs9659669	5563399	G	0.3893	0.3972	A	0.3317	0.5647	0.9675
1	rs916374	5565117	G	0.1061	0.1012	A	0.3327	0.5641	1.054
1	rs2153900	5594737	T	0.1874	0.1865	C	0.007328	0.9318	1.006
1	rs9439610	5596138	C	0.1871	0.188	T	0.007263	0.9321	0.9939
1	rs1935762	5616830	C	0.08398	0.0811	T	0.1398	0.7085	1.039
1	rs11260644	5618182	A	0.3168	0.323	G	0.2237	0.6362	0.972
1	rs6687987	5624529	C	0.134	0.1249	T	0.9356	0.3334	1.085
1	rs7523214	5625929	G	0.03203	0.02911	C	0.367	0.5447	1.104
1	rs9439614	5626094	T	0.4066	0.4075	C	0.004399	0.9471	0.9962
1	rs4845835	5627912	A	0.4629	0.4666	C	0.0691	0.7926	0.9854
1	rs1775403	5636732	C	0.4472	0.4366	T	0.5818	0.4456	1.044
1	rs17459914	5676653	G	0.1693	0.1677	C	0.02203	0.882	1.011
1	rs10157819	5680572	C	0.1785	0.1742	T	0.1689	0.6811	1.031
1	rs12143743	5683507	T	0.1403	0.1295	G	1.277	0.2584	1.097
1	rs17460221	5687879	G	0.1648	0.1471	A	3.04	0.08124	1.144
1	rs12119911	5694210	A	0.1433	0.1317	G	1.441	0.2299	1.103
1	rs12029598	5696045	A	0.4535	0.4508	G	0.03728	0.8469	1.011
1	rs17426695	5696425	A	0.0293	0.03855	G	3.335	0.0678	0.7527
1	rs709184	5709833	T	0.126	0.1221	C	0.1723	0.6781	1.036
1	rs771071	5732473	T	0.09062	0.09488	C	0.2746	0.6003	0.9507
1	rs1081454	5734013	G	0.09688	0.1042	T	0.7668	0.3812	0.9217
1	rs10492948	5738500	A	0.03867	0.04563	G	1.531	0.2159	0.8413
1	rs2649069	5750013	G	0.343	0.3265	A	1.554	0.2125	1.077
1	rs2649070	5750125	C	0.3634	0.345	T	1.888	0.1695	1.084
1	rs770713	5761029	T	0.1164	0.1279	C	1.559	0.2118	0.8987
1	rs796396	5764879	G	0.1381	0.15	A	1.459	0.2272	0.9078
1	rs2783558	5767294	G	0.3674	0.3505	C	1.574	0.2096	1.076
1	rs2649078	5767805	C	0.3675	0.3521	T	1.311	0.2522	1.069
1	rs873982	5770265	G	0.3151	0.3034	T	0.8166	0.3662	1.056
1	rs2783557	5771142	G	0.3143	0.3024	C	0.8528	0.3558	1.058
1	rs2649086	5782769	A	0.2832	0.2748	G	0.4472	0.5037	1.043
1	rs17429690	5814135	A	0.1039	0.1059	G	0.05334	0.8174	0.9791
1	rs17469995	5815659	T	0.104	0.1055	C	0.03158	0.859	0.9839
1	rs9329421	5827155	A	0.1381	0.1354	G	0.08368	0.7724	1.024
1	rs12076190	5829039	C	0.141	0.1377	T	0.1178	0.7314	1.028
1	rs11803700	5836091	T	0.127	0.1243	C	0.08102	0.7759	1.024
1	rs2485655	5898729	C	0.3344	0.3152	T	2.135	0.144	1.091
1	rs1698976	5900795	A	0.3813	0.3709	G	0.5796	0.4465	1.045
1	rs3747990	5937327	A	0.1801	0.1921	G	1.214	0.2705	0.9237
1	rs11122097	5948946	A	0.1769	0.1884	G	1.119	0.2902	0.926
1	rs11586334	5958409	G	0.1812	0.1908	A	0.7674	0.381	0.9389
1	rs2312464	5960503	C	0.3523	0.3622	T	0.5399	0.4625	0.958
1	rs11587302	5977025	A	0.1824	0.1916	G	0.7039	0.4015	0.9415
1	rs806104	6042934	C	0.3762	0.3879	T	0.7411	0.3893	0.9516
1	rs806111	6053630	G	0.3522	0.3646	T	0.8438	0.3583	0.9478
1	rs12567565	6100108	A	0.01995	0.01973	C	0.003207	0.9548	1.011
1	rs3789563	6104002	G	0.4359	0.4193	A	1.426	0.2324	1.07
1	rs17029103	6125982	C	0.2434	0.2227	T	3.058	0.08035	1.123
1	rs12142108	6170988	A	0.3259	0.3231	G	0.0431	0.8355	1.013
1	rs1883767	6175489	T	0.2379	0.2396	C	0.01991	0.8878	0.9908
1	rs2843493	6184092	T	0.4269	0.4486	C	2.427	0.1193	0.9153
1	rs6703057	6187086	T	0.1297	0.1186	C	1.441	0.2299	1.107
1	rs7523555	6199900	A	0.1532	0.1428	G	1.103	0.2937	1.086
1	rs731975	6222501	G	0.1492	0.1597	T	1.076	0.2995	0.9227
1	rs2247392	6258147	T	0.2645	0.2657	C	0.01097	0.9166	0.9934
1	rs12070308	6267311	T	0.0315	0.02484	C	2	0.1573	1.277
1	rs6680884	6268371	A	0.04317	0.04298	G	0.001114	0.9734	1.005
1	rs2294711	6272813	T	0.04453	0.04295	C	0.07645	0.7822	1.039
1	rs12073932	6293890	A	0.04574	0.04406	G	0.08382	0.7722	1.04
1	rs3789512	6330015	C	0.1815	0.1777	T	0.122	0.7268	1.026
1	rs3789504	6345134	A	0.1502	0.144	G	0.3848	0.5351	1.05
1	rs17029372	6361437	T	0.1973	0.1974	G	3.091e-05	0.9956	0.9996
1	rs3789492	6375056	A	0.1966	0.1975	T	0.005744	0.9396	0.9947
1	rs6675376	6437542	G	0.2039	0.2105	C	0.334	0.5633	0.9609
1	rs11485227	6474008	T	0.1346	0.136	C	0.02208	0.8819	0.9879
1	rs3176900	6526926	A	0.06804	0.07349	G	0.5634	0.4529	0.9203
1	rs14708	6527333	G	0.1411	0.1492	A	0.6715	0.4125	0.9365
1	rs2986746	6561300	T	0.0731	0.06412	C	1.609	0.2046	1.151
1	rs3935435	6572175	A	0.2314	0.2433	G	0.9947	0.3186	0.9364
1	rs4243829	6577765	T	0.3363	0.3425	C	0.218	0.6406	0.9728
1	rs6679649	6606608	T	0.1434	0.153	C	0.9449	0.331	0.9262
1	rs4908932	6639847	T	0.1751	0.1563	G	3.271	0.07053	1.146
1	rs6804	6694574	T	0.3318	0.3375	C	0.1706	0.6796	0.9748
1	rs12126058	6744709	A	0.3024	0.3038	G	0.01137	0.9151	0.9935
1	rs3827729	6756434	A	0.3012	0.3029	G	0.0183	0.8924	0.9918
1	rs449250	6797684	A	0.4707	0.4921	G	2.346	0.1256	0.9177
1	rs12069069	6816689	A	0.02695	0.03186	G	1.078	0.2991	0.8416
1	rs17441010	6871756	G	0.05801	0.05468	A	0.2646	0.607	1.065
1	rs6685497	7031225	A	0.4129	0.4194	T	0.2194	0.6395	0.9737
1	rs6698901	7041175	G	0.4836	0.4717	A	0.7285	0.3934	1.049
1	rs6681529	7052566	G	0.4285	0.4449	A	1.405	0.2359	0.9352
1	rs7525119	7061430	T	0.2859	0.2876	C	0.0166	0.8975	0.9921
1	rs2898915	7063387	T	0.4305	0.4437	C	0.9137	0.3391	0.9475
1	rs2275909	7068672	C	0.324	0.32	T	0.09445	0.7586	1.019
1	rs6577401	7071189	A	0.4354	0.4484	G	0.8702	0.3509	0.9487
1	rs11588097	7071415	C	0.2502	0.2549	T	0.151	0.6976	0.9753
1	rs6702309	7079257	T	0.09062	0.08891	G	0.04611	0.83	1.021
1	rs12048981	7091586	G	0.3319	0.3216	A	0.6034	0.4373	1.048
1	rs2412208	7092782	G	0.2535	0.262	T	0.4797	0.4885	0.9566
1	rs12738895	7093213	T	0.4484	0.4685	C	2.081	0.1491	0.9221
1	rs10864267	7094802	A	0.2402	0.2502	G	0.684	0.4082	0.9476
1	rs4074964	7105079	G	0.2664	0.2746	A	0.4326	0.5107	0.9594
1	rs4074962	7105391	T	0.02463	0.02596	C	0.09219	0.7614	0.9473
1	rs4908590	7110334	C	0.4286	0.4473	A	1.772	0.1832	0.9266
1	rs7552540	7117011	T	0.3303	0.3433	C	0.9621	0.3267	0.9434
1	rs10864270	7123303	A	0.3303	0.345	C	1.227	0.2681	0.9365
1	rs7553335	7126617	C	0.3924	0.4123	G	2.082	0.149	0.9208
1	rs7522545	7126671	T	0.3953	0.4126	C	1.582	0.2084	0.9307
1	rs7544611	7148455	A	0.2246	0.2443	G	2.754	0.09699	0.8961
1	rs2071917	7150527	G	0.5192	0.4721	A	11.31	0.0007706	1.208
1	rs12070592	7151665	T	0.1306	0.1459	C	2.531	0.1116	0.8788
1	rs6694886	7167031	A	0.3871	0.4147	C	4.015	0.0451	0.8916
1	rs4908443	7179721	T	0.2344	0.2482	C	1.337	0.2475	0.9271
1	rs11120855	7185514	G	0.3931	0.4029	C	0.5129	0.4739	0.9598
1	rs4460663	7186325	C	0.3922	0.4036	T	0.6958	0.4042	0.9534
1	rs12090163	7196879	G	0.4527	0.4611	A	0.3558	0.5508	0.967
1	rs4908601	7201068	G	0.432	0.4413	A	0.4493	0.5027	0.9628
1	rs970973	7202190	T	0.4375	0.4473	C	0.4951	0.4816	0.9611
1	rs1894647	7205950	T	0.05243	0.05586	C	0.2938	0.5878	0.9351
1	rs12751444	7208217	T	0.3172	0.3218	C	0.1245	0.7242	0.979
1	rs11587739	7211045	G	0.4055	0.4099	A	0.1043	0.7467	0.9818
1	rs7527889	7213619	T	0.2987	0.3013	C	0.04318	0.8354	0.9874
1	rs10779676	7217906	T	0.2967	0.2982	C	0.01326	0.9083	0.993
1	rs6687729	7235628	C	0.2936	0.2766	G	1.785	0.1815	1.087
1	rs4908604	7237832	T	0.01055	0.008261	C	0.715	0.3978	1.28
1	rs4418630	7240456	C	0.0559	0.0598	T	0.3545	0.5516	0.9311
1	rs4908445	7241523	G	0.3752	0.3579	A	1.641	0.2001	1.077
1	rs4908446	7245669	C	0.2945	0.2738	T	2.695	0.1007	1.107
1	rs11581497	7253886	C	0.1418	0.1459	T	0.1785	0.6727	0.9669
1	rs2097524	7261498	G	0.4406	0.4363	T	0.09822	0.754	1.018
1	rs916393	7272250	T	0.4254	0.4209	C	0.104	0.747	1.018
1	rs1476047	7312172	G	0.4136	0.4051	A	0.3796	0.5378	1.036
1	rs4908611	7313861	C	0.4171	0.4087	T	0.3643	0.5461	1.035
1	rs1034453	7324959	A	0.1304	0.1302	C	0.0003298	0.9855	1.002
1	rs1034454	7326520	G	0.07349	0.07913	T	0.575	0.4483	0.9231
1	rs10864291	7326747	T	0.3289	0.3474	C	1.942	0.1635	0.9208
1	rs2001142	7348943	T	0.2837	0.279	C	0.1365	0.7118	1.023
1	rs11120896	7361338	A	0.2506	0.2642	G	1.231	0.2672	0.9314
1	rs1029322	7396032	A	0.08673	0.08826	G	0.03698	0.8475	0.9811
1	rs7524314	7449971	A	0.1482	0.1432	G	0.2529	0.6151	1.041
1	rs845251	7483046	C	0.09641	0.0964	A	2.958e-06	0.9986	1
1	rs1193227	7501037	A	0.325	0.2974	G	4.52	0.03351	1.137
1	rs17030882	7505217	T	0.03672	0.03504	C	0.1039	0.7471	1.05
1	rs6689498	7524305	T	0.0707	0.07362	C	0.1622	0.6871	0.9573
1	rs17030993	7549488	C	0.07109	0.08458	T	3.232	0.07219	0.8284
1	rs12562695	7562125	G	0.03414	0.03552	A	0.0712	0.7896	0.96
1	rs1193179	7569602	C	0.2769	0.2567	T	2.641	0.1041	1.109
1	rs1969473	7577681	C	0.1191	0.1161	G	0.1105	0.7396	1.029
1	rs2177901	7577762	C	0.3939	0.3859	T	0.3406	0.5595	1.034
1	rs6693468	7578333	G	0.3948	0.3859	A	0.4176	0.5181	1.038
1	rs2478267	7584814	T	0.3768	0.3718	G	0.1313	0.7171	1.021
1	rs1926445	7595706	T	0.07165	0.06912	A	0.1251	0.7236	1.04
1	rs1193158	7609504	G	0.03605	0.03538	T	0.01534	0.9014	1.02
1	rs11120969	7611138	G	0.3257	0.3454	C	2.089	0.1484	0.9155
1	rs957856	7613745	G	0.3156	0.3301	A	1.215	0.2704	0.9361
1	rs12025779	7618229	T	0.1242	0.1169	C	0.6389	0.4241	1.071
1	rs6696544	7621589	A	0.1615	0.1595	C	0.03532	0.8509	1.015
1	rs17031130	7623319	A	0.1224	0.1138	G	0.9013	0.3424	1.086
1	rs4391687	7624175	C	0.1625	0.1605	T	0.03754	0.8464	1.015
1	rs9988575	7646301	T	0.04163	0.04596	C	0.5662	0.4518	0.9018
1	rs10864308	7668346	T	0.2828	0.2953	C	0.9638	0.3262	0.9411
1	rs12403557	7708733	G	0.4437	0.4532	A	0.4666	0.4946	0.9621
1	rs17027053	7710308	C	0.1661	0.1501	T	2.458	0.1169	1.128
1	rs6658296	7735380	A	0.1562	0.157	G	0.00491	0.9441	0.9946
1	rs4908676	7737099	G	0.4282	0.4422	A	1.015	0.3138	0.9445
1	rs3011926	7737799	T	0.4273	0.4425	C	1.185	0.2763	0.9403
1	rs6577456	7818679	G	0.4066	0.4083	C	0.01525	0.9017	0.993
1	rs697672	7826347	G	0.1478	0.1515	A	0.136	0.7123	0.9715
1	rs697675	7838113	G	0.1531	0.1428	T	1.078	0.2991	1.085
1	rs707463	7850062	A	0.348	0.3529	G	0.1304	0.718	0.979
1	rs697686	7850218	T	0.348	0.3529	C	0.1304	0.718	0.979
1	rs228682	7856346	C	0.4027	0.415	T	0.7588	0.3837	0.9502
1	rs707467	7861684	C	0.1777	0.1954	A	2.618	0.1057	0.8896
1	rs228644	7866083	T	0.4039	0.4154	C	0.6993	0.403	0.9535
1	rs228690	7879322	A	0.07701	0.0855	G	1.229	0.2675	0.8925
1	rs10462018	7879627	T	0.152	0.1424	C	0.9258	0.3359	1.079
1	rs10462020	7880683	C	0.1904	0.166	A	5.043	0.02472	1.182
1	rs697693	7886424	T	0.1863	0.2006	C	1.672	0.196	0.9124
1	rs228698	7888158	A	0.04382	0.04492	G	0.03626	0.849	0.9744
1	rs707476	7918106	T	0.3082	0.3049	C	0.06634	0.7967	1.016
1	rs579992	7927981	G	0.09688	0.09481	A	0.06293	0.8019	1.024
1	rs1040396	7952404	C	0.3113	0.312	G	0.002367	0.9612	0.9971
1	rs225132	8095500	C	0.175	0.1715	A	0.1079	0.7425	1.025
1	rs4908724	8119251	A	0.1672	0.1648	C	0.05116	0.821	1.017
1	rs6682378	8131757	A	0.4453	0.4445	G	0.003147	0.9553	1.003
1	rs7539255	8133352	G	0.1669	0.1657	A	0.01278	0.91	1.009
1	rs12758337	8145294	T	0.3445	0.35	C	0.1682	0.6817	0.9762
1	rs10864327	8154547	A	0.4762	0.4788	G	0.03464	0.8523	0.9896
1	rs13374405	8165400	G	0.4765	0.4792	A	0.03471	0.8522	0.9896
1	rs11581227	8176194	A	0.4805	0.4831	G	0.03534	0.8509	0.9895
1	rs7537362	8177564	T	0.1852	0.1758	C	0.7474	0.3873	1.065
1	rs7523335	8180210	T	0.1828	0.1762	C	0.3741	0.5408	1.046
1	rs9435005	8188173	G	0.0471	0.04485	A	0.1468	0.7016	1.053
1	rs7554600	8223832	G	0.2812	0.2982	A	1.779	0.1823	0.921
1	rs12041676	8273392	T	0.1896	0.2059	C	2.136	0.1439	0.9023
1	rs382192	8289660	C	0.3375	0.3419	T	0.1079	0.7425	0.9808
1	rs299499	8292761	A	0.4878	0.4929	G	0.131	0.7174	0.9799
1	rs7528376	8295130	G	0.338	0.339	A	0.005115	0.943	0.9958
1	rs6577475	8299109	A	0.3121	0.3127	G	0.002405	0.9609	0.997
1	rs438895	8338355	G	0.06758	0.0712	A	0.2597	0.6104	0.9454
1	rs159632	8345298	T	0.06562	0.06884	C	0.2107	0.6462	0.95
1	rs17032657	8596742	G	0.0043	0.003937	T	0.04099	0.8396	1.093
1	rs6703577	8695522	C	0.193	0.1979	A	0.1953	0.6585	0.9693
1	rs17383360	8804443	C	0.05469	0.04799	T	1.173	0.2788	1.148
1	rs11121225	8816438	A	0.2291	0.2238	G	0.2063	0.6497	1.031
1	rs11586056	8845199	T	0.2426	0.2356	G	0.3373	0.5614	1.039
1	rs11121247	8918795	T	0.1879	0.1916	C	0.113	0.7367	0.9763
1	rs11811795	8938057	A	0.1723	0.1782	G	0.3115	0.5768	0.9597
1	rs12034719	8960153	A	0.2697	0.2581	G	0.895	0.3441	1.062
1	rs7534552	8969219	C	0.3797	0.3729	T	0.2478	0.6186	1.029
1	rs6682376	8972122	G	0.3143	0.3253	A	0.6984	0.4033	0.9507
1	rs6665631	8978514	G	0.2545	0.2701	A	1.607	0.2049	0.9223
1	rs6667091	8982728	G	0.4582	0.4488	T	0.4568	0.4991	1.039
1	rs11805233	8983768	A	0.5016	0.4902	G	0.6627	0.4156	1.047
1	rs6577539	8989235	C	0.1012	0.09874	T	0.08376	0.7723	1.027
1	rs914997	8998059	G	0.1448	0.1467	A	0.03696	0.8475	0.9848
1	rs6699492	9002909	T	0.03828	0.04799	C	2.916	0.0877	0.7896
1	rs6684149	9003178	A	0.0172	0.02124	G	1.105	0.2931	0.8064
1	rs2274328	9009444	A	0.4527	0.4642	C	0.6796	0.4097	0.9547
1	rs3765967	9011627	A	0.09514	0.09127	G	0.2267	0.634	1.047
1	rs3765966	9011722	C	0.323	0.3308	A	0.3522	0.5529	0.9652
1	rs2274332	9017091	T	0.2034	0.192	C	1.048	0.306	1.075
1	rs12564569	9036014	C	0.03717	0.04367	A	1.388	0.2387	0.8454
1	rs17032942	9044562	C	0.1043	0.1031	T	0.02071	0.8856	1.013
1	rs9803645	9049872	A	0.03281	0.03619	G	0.4374	0.5084	0.9035
1	rs7516862	9061161	G	0.1203	0.1078	T	1.979	0.1595	1.132
1	rs7544111	9065422	T	0.2426	0.2421	C	0.00142	0.9699	1.002
1	rs6672506	9067142	A	0.2643	0.2651	G	0.005034	0.9434	0.9955
1	rs2505972	9116899	C	0.3742	0.3792	A	0.1364	0.7119	0.9789
1	rs765617	9121782	A	0.3194	0.315	G	0.1174	0.7319	1.021
1	rs3765962	9127458	T	0.2996	0.2925	A	0.3075	0.5792	1.035
1	rs12117043	9132520	A	0.3262	0.3265	G	0.0006813	0.9792	0.9984
1	rs1327257	9138890	C	0.05864	0.06058	T	0.08584	0.7695	0.9659
1	rs7555782	9160577	G	0.04609	0.03226	A	6.483	0.01089	1.45
1	rs4406655	9205179	C	0.403	0.3809	T	2.618	0.1057	1.097
1	rs4243826	9205673	T	0.3184	0.3102	C	0.3904	0.5321	1.038
1	rs17393144	9210262	T	0.3137	0.3013	C	0.9112	0.3398	1.06
1	rs12128240	9211303	T	0.2478	0.2429	C	0.168	0.6819	1.027
1	rs797252	9223160	C	0.05078	0.04878	A	0.1079	0.7425	1.043
1	rs11802925	9228624	C	0.102	0.07911	T	7.99	0.004703	1.322
1	rs797263	9238553	A	0.2324	0.2105	G	3.566	0.05896	1.136
1	rs4908817	9245572	T	0.168	0.1692	G	0.01287	0.9097	0.9915
1	rs1008446	9252708	G	0.3669	0.3951	A	4.302	0.03808	0.8871
1	rs17033526	9280173	C	0.03438	0.03068	T	0.5519	0.4576	1.125
1	rs7534423	9280648	A	0.03425	0.03071	C	0.5074	0.4763	1.119
1	rs10489436	9285721	G	0.1254	0.1212	A	0.2108	0.6462	1.04
1	rs6688832	9323910	A	0.2419	0.2347	G	0.3603	0.5483	1.041
1	rs1294028	9364634	A	0.3754	0.3548	G	2.307	0.1288	1.093
1	rs17377443	9368136	A	0.08301	0.08096	G	0.07053	0.7906	1.028
1	rs1294040	9368209	G	0.2746	0.2634	A	0.8167	0.3661	1.059
1	rs630075	9370911	T	0.3022	0.2853	C	1.759	0.1847	1.085
1	rs629524	9371099	G	0.3008	0.2846	T	1.603	0.2054	1.081
1	rs1294046	9379693	C	0.3075	0.2921	T	1.445	0.2293	1.077
1	rs926247	9394008	A	0.2688	0.2608	G	0.4122	0.5209	1.042
1	rs1294020	9395261	C	0.2684	0.2612	T	0.3347	0.5629	1.037
1	rs11121384	9413646	T	0.3252	0.3325	C	0.3065	0.5798	0.9674
1	rs12760778	9416852	G	0.2247	0.2439	A	2.606	0.1065	0.8987
1	rs4908852	9416962	C	0.4633	0.4697	T	0.2135	0.644	0.9744
1	rs10746488	9422307	T	0.2302	0.2213	C	0.5814	0.4458	1.052
1	rs9660866	9432162	T	0.02275	0.02143	C	0.1009	0.7508	1.063
1	rs9308451	9502076	C	0.104	0.09732	T	0.6254	0.429	1.076
1	rs10864424	9510088	C	0.3014	0.295	A	0.2467	0.6194	1.031
1	rs10864425	9526979	T	0.4445	0.4362	C	0.3573	0.55	1.034
1	rs7418365	9535303	G	0.3457	0.3348	A	0.6772	0.4105	1.05
1	rs7550613	9562830	T	0.0451	0.03737	C	1.922	0.1657	1.216
1	rs7411273	9607041	T	0.1629	0.1538	C	0.788	0.3747	1.07
1	rs9430155	9637591	A	0.1908	0.1838	G	0.4185	0.5177	1.048
1	rs4076986	9688512	A	0.1832	0.1739	G	0.7561	0.3846	1.066
1	rs9430506	9693988	T	0.2383	0.2262	C	1.044	0.3069	1.07
1	rs7516138	9711642	G	0.3831	0.3846	A	0.01081	0.9172	0.994
1	rs6671868	9729599	A	0.08353	0.08708	G	0.2051	0.6506	0.9556
1	rs12075554	9767817	A	0.09336	0.08268	G	1.812	0.1783	1.143
1	rs1220405	9922245	G	0.1765	0.1764	A	1.892e-05	0.9965	1
1	rs1372106	9964708	C	0.1754	0.1747	T	0.004643	0.9457	1.005
1	rs11828	9987007	G	0.2037	0.2057	A	0.03299	0.8559	0.9875
1	rs1220421	10008221	C	0.1414	0.142	T	0.003875	0.9504	0.995
1	rs12062953	10009925	G	0.04844	0.05193	A	0.326	0.568	0.9294
1	rs12071307	10023195	C	0.04961	0.05232	G	0.1939	0.6597	0.9455
1	rs6541073	10023293	A	0.1402	0.142	G	0.03333	0.8551	0.9854
1	rs2890358	10027540	G	0.1414	0.1428	A	0.02035	0.8866	0.9886
1	rs11578833	10068175	A	0.01367	0.01259	G	0.1155	0.734	1.087
1	rs12406448	10106775	C	0.01445	0.01259	T	0.3324	0.5643	1.15
1	rs11121515	10125765	T	0.04531	0.04843	C	0.2766	0.599	0.9327
1	rs17034501	10193026	A	0.0832	0.08065	G	0.111	0.7391	1.035
1	rs35609175	10197023	A	0.01798	0.02205	G	1.074	0.3001	0.8123
1	rs6687550	10197612	T	0.003682	0.006068	C	1.44	0.2302	0.6054
1	rs17034545	10224693	G	0.003906	0.005901	A	1.041	0.3077	0.6607
1	rs997482	10273179	T	0.119	0.1167	C	0.06562	0.7978	1.023
1	rs17034615	10311877	T	0.05312	0.04445	C	2.066	0.1506	1.206
1	rs3748576	10342629	C	0.4176	0.4091	T	0.3757	0.5399	1.035
1	rs7516878	10350178	C	0.4159	0.4079	G	0.3431	0.558	1.034
1	rs17034775	10399008	A	0.0543	0.04524	G	2.212	0.137	1.212
1	rs1536262	10438687	T	0.4766	0.4827	C	0.1919	0.6613	0.9757
1	rs3748581	10441664	G	0.4759	0.4818	A	0.1751	0.6756	0.9767
1	rs11121556	10442867	G	0.3525	0.3566	A	0.09246	0.7611	0.9823
1	rs11121557	10448260	C	0.4758	0.4831	A	0.2726	0.6016	0.9712
1	rs491880	10485445	A	0.4699	0.4728	C	0.04479	0.8324	0.9882
1	rs528713	10488555	G	0.4699	0.4729	A	0.04407	0.8337	0.9883
1	rs544289	10499236	C	0.06641	0.06884	T	0.1202	0.7289	0.9621
1	rs1307497	10512056	A	0.05195	0.05547	G	0.3101	0.5776	0.9332
1	rs2781233	10529194	T	0.4707	0.4666	C	0.08785	0.7669	1.017
1	rs607941	10539543	G	0.2866	0.2978	A	0.7796	0.3773	0.9471
1	rs620405	10554794	A	0.2872	0.3033	G	1.589	0.2075	0.9254
1	rs662064	10557251	T	0.2883	0.3021	C	1.175	0.2784	0.9356
1	rs589400	10561282	C	0.2859	0.2998	T	1.178	0.2779	0.9354
1	rs2506878	10566095	G	0.1969	0.1783	T	2.871	0.09016	1.129
1	rs7543322	10566148	C	0.4664	0.4692	T	0.03666	0.8482	0.9888
1	rs616488	10566215	C	0.3058	0.3258	T	2.314	0.1282	0.9119
1	rs2506887	10584672	G	0.1762	0.157	A	3.39	0.06561	1.149
1	rs2480780	10595211	A	0.1732	0.1515	G	4.426	0.0354	1.173
1	rs12375	10596341	A	0.3027	0.3253	G	3.024	0.08202	0.9004
1	rs2480777	10597551	A	0.3023	0.3253	G	3.131	0.07682	0.8987
1	rs710130	10607394	C	0.3039	0.2836	T	2.526	0.112	1.103
1	rs944191	10607451	C	0.1898	0.164	T	5.828	0.01577	1.194
1	rs10864463	10613560	T	0.1917	0.1652	C	6.089	0.0136	1.198
1	rs12739407	10613611	A	0.05717	0.06963	G	3.334	0.06785	0.8101
1	rs17035305	10616505	T	0.3008	0.3238	G	3.136	0.07656	0.8985
1	rs12402967	10617924	G	0.248	0.2667	A	2.327	0.1272	0.9069
1	rs6663688	10624315	A	0.3043	0.2836	G	2.623	0.1053	1.105
1	rs11121594	10626922	C	0.3043	0.2836	G	2.623	0.1053	1.105
1	rs12741973	10638604	A	0.4109	0.4417	G	4.948	0.02612	0.8816
1	rs284274	10652545	A	0.05595	0.0489	G	1.274	0.2591	1.153
1	rs2242287	10714911	G	0.1705	0.1501	A	3.9	0.04828	1.164
1	rs475980	10719645	A	0.4648	0.4799	G	1.173	0.2787	0.941
1	rs284320	10727020	C	0.2207	0.1899	T	7.403	0.00651	1.208
1	rs4845840	10732378	A	0.03711	0.02911	G	2.548	0.1104	1.285
1	rs543678	10743177	T	0.01328	0.01574	C	0.5375	0.4635	0.8419
1	rs516243	10750432	T	0.4961	0.502	C	0.176	0.6748	0.9768
1	rs12567505	10765383	T	0.07244	0.06985	C	0.1287	0.7198	1.04
1	rs488834	10767902	G	0.2445	0.2278	A	1.986	0.1588	1.097
1	rs616519	10768002	A	0.2984	0.2899	G	0.4447	0.5049	1.042
1	rs6540946	10793411	A	0.02033	0.0134	G	3.69	0.05475	1.528
1	rs205482	10813675	C	0.4054	0.4094	A	0.08265	0.7737	0.9837
1	rs7512641	10822171	A	0.2857	0.2836	T	0.02721	0.869	1.01
1	rs6540948	10823786	T	0.2698	0.2707	A	0.005004	0.9436	0.9955
1	rs17035713	10840905	C	0.07701	0.07323	T	0.2628	0.6082	1.056
1	rs11121617	10842021	C	0.2403	0.2412	T	0.005744	0.9396	0.995
1	rs718047	10858746	G	0.173	0.1821	T	0.7221	0.3954	0.9396
1	rs661352	10890155	T	0.3551	0.3485	G	0.2388	0.6251	1.029
1	rs541695	10894724	C	0.3654	0.358	T	0.3047	0.581	1.033
1	rs12135568	10902961	A	0.02541	0.02636	C	0.04532	0.8314	0.9631
1	rs566800	10907729	A	0.2027	0.2168	T	1.514	0.2186	0.9188
1	rs622120	10918758	A	0.2545	0.2467	G	0.4173	0.5183	1.043
1	rs1280993	10921228	G	0.2608	0.2642	A	0.07808	0.7799	0.9824
1	rs1769678	10921903	A	0.3239	0.3283	C	0.1114	0.7385	0.9801
1	rs1280991	10922576	G	0.2919	0.2924	C	0.001502	0.9691	0.9976
1	rs1280989	10924273	T	0.2557	0.2577	C	0.0268	0.87	0.9896
1	rs1749882	10941249	A	0.0207	0.02242	G	0.1789	0.6723	0.9217
1	rs10864479	10968730	T	0.4191	0.4272	G	0.3413	0.5591	0.9674
1	rs1280975	10976695	A	0.1051	0.1058	G	0.007486	0.9311	0.9921
1	rs1769663	10989128	T	0.1257	0.1351	C	0.989	0.32	0.9203
1	rs12066915	10993727	A	0.2742	0.2825	C	0.4307	0.5116	0.9598
1	rs6696682	11007159	C	0.4367	0.4262	T	0.5598	0.4543	1.043
1	rs1281008	11011002	T	0.1727	0.1787	C	0.3259	0.5681	0.9589
1	rs6659231	11024353	G	0.2402	0.2425	A	0.03596	0.8496	0.9877
1	rs12711521	11090916	G	0.1934	0.2006	T	0.4262	0.5139	0.9551
1	rs7548659	11107439	C	0.2211	0.2241	A	0.06579	0.7976	0.9827
1	rs2802211	11132217	G	0.2668	0.271	A	0.1172	0.7321	0.9786
1	rs17235675	11166073	T	0.1587	0.1613	C	0.06278	0.8022	0.981
1	rs116295078	11170068	T	0.04147	0.05047	A	2.353	0.125	0.8139
1	rs11487894	11182272	T	0.001565	0.001574	C	6.043e-05	0.9938	0.9945
1	rs77086655	11194874	T	0.03633	0.04681	C	3.521	0.06059	0.7676
1	rs1057079	11205058	C	0.269	0.2776	T	0.479	0.4889	0.9574
1	rs12129467	11212697	G	0.08438	0.08458	C	0.0006868	0.9791	0.9974
1	rs1770345	11214580	C	0.4625	0.487	A	3.075	0.07951	0.9063
1	rs4845980	11243138	G	0.05859	0.04737	A	3.158	0.07555	1.252
1	rs75745972	11254013	C	0.2236	0.2262	A	0.05134	0.8207	0.9848
1	rs12117032	11255702	T	0.02362	0.02169	C	0.2144	0.6433	1.091
1	rs2300095	11265717	A	0.2977	0.3004	G	0.04558	0.8309	0.987
1	rs1010447	11269796	T	0.2746	0.2781	C	0.07894	0.7787	0.9826
1	rs66488311	11281053	T	0.3049	0.3074	A	0.03915	0.8432	0.9879
1	rs61773703	11281952	A	0.1262	0.1239	G	0.05931	0.8076	1.021
1	rs2788570	11289466	A	0.2081	0.2196	G	1.003	0.3166	0.9335
1	rs2746640	11292952	A	0.2802	0.2896	T	0.5549	0.4563	0.9548
1	rs6686835	11305316	C	0.2759	0.2793	T	0.07357	0.7862	0.9832
1	rs72633721	11310456	T	0.09977	0.09629	C	0.1738	0.6768	1.04
1	c1_pos11233263	11310676	A	0.2746	0.2793	G	0.1406	0.7077	0.9768
1	rs75653957	11320776	G	0.2737	0.2793	A	0.2011	0.6538	0.9723
1	rs17229130	11324519	C	0.05352	0.04563	T	1.681	0.1947	1.182
1	rs1074078	11326788	A	0.3424	0.3352	G	0.2925	0.5886	1.033
1	rs17036930	11531918	T	0.2232	0.203	C	3.112	0.07773	1.128
1	rs17036947	11575260	A	0.1552	0.1491	C	0.3683	0.544	1.048
1	rs2235660	11595331	T	0.1421	0.1556	C	1.793	0.1805	0.8989
1	rs761087	11656684	T	0.2987	0.2966	C	0.02573	0.8726	1.01
1	rs761084	11660710	T	0.2145	0.2175	C	0.07202	0.7884	0.9819
1	rs11121778	11665198	A	0.1379	0.1286	G	0.9451	0.331	1.083
1	rs4846019	11665575	A	0.1555	0.1452	G	1.061	0.303	1.084
1	rs12139487	11717300	G	0.1627	0.1734	A	1.03	0.3101	0.9266
1	rs747863	11732932	A	0.1525	0.1484	G	0.1647	0.6849	1.033
1	rs878778	11735245	C	0.03791	0.04147	A	0.4173	0.5183	0.911
1	rs2233025	11735652	T	0.1597	0.1615	C	0.02865	0.8656	0.9871
1	rs2336030	11736600	T	0.3441	0.3386	C	0.1673	0.6825	1.025
1	rs2272981	11740812	G	0.1958	0.1975	T	0.02142	0.8836	0.9897
1	rs2233004	11742074	C	0.25	0.2423	T	0.4054	0.5243	1.042
1	rs6694489	11749908	A	0.09073	0.1032	G	2.258	0.1329	0.8667
1	rs7539455	11754168	G	0.2329	0.2318	T	0.009207	0.9236	1.006
1	rs1534991	11761252	C	0.2819	0.2903	T	0.4421	0.5061	0.9596
1	rs2336034	11772340	T	0.1333	0.1243	C	0.9193	0.3376	1.083
1	rs9430631	11774956	T	0.3376	0.3592	C	2.602	0.1067	0.9095
1	rs6696752	11835935	T	0.2766	0.2769	C	0.00075	0.9782	0.9983
1	rs4846048	11846252	G	0.282	0.286	A	0.09856	0.7536	0.9807
1	rs1801131	11854476	G	0.2991	0.3002	T	0.007337	0.9317	0.9948
1	rs12121543	11854671	T	0.2307	0.2266	G	0.1258	0.7228	1.024
1	rs11121832	11860120	A	0.2357	0.24	G	0.1263	0.7223	0.9769
1	rs2066470	11863057	T	0.09343	0.09961	C	0.5571	0.4554	0.9316
1	rs3737964	11867044	A	0.2459	0.253	G	0.3401	0.5598	0.9629
1	rs198391	11876417	G	0.3957	0.4091	A	0.9557	0.3283	0.9457
1	rs2076003	11884147	G	0.04622	0.04466	A	0.07051	0.7906	1.037
1	rs503040	11890695	A	0.3955	0.4098	G	1.096	0.2952	0.9419
1	rs2075539	11897758	A	0.04424	0.04406	G	0.001028	0.9744	1.004
1	rs198372	11909514	T	0.1309	0.1321	C	0.01658	0.8975	0.9894
1	rs12562819	11924027	A	0.03438	0.04563	G	4.212	0.04015	0.7445
1	rs11803049	11928895	A	0.0556	0.05836	G	0.1798	0.6715	0.9499
1	rs7545290	11934928	G	0.05564	0.05643	A	0.015	0.9025	0.9852
1	rs2336377	11949970	G	0.4259	0.4413	A	1.229	0.2676	0.9392
1	rs12749498	11952627	C	0.3539	0.358	T	0.0926	0.7609	0.9824
1	rs4846078	11967356	G	0.4788	0.4858	A	0.2541	0.6142	0.9721
1	rs6662295	11967905	G	0.4441	0.459	C	1.112	0.2918	0.9417
1	rs6684539	11968273	T	0.4461	0.461	C	1.147	0.2842	0.9415
1	rs11121840	11968356	G	0.4456	0.4613	A	1.268	0.2602	0.9385
1	rs926269	11969748	A	0.3078	0.3209	G	1.008	0.3154	0.9412
1	rs11800086	11971749	A	0.3095	0.3224	G	0.9921	0.3192	0.9417
1	rs7554547	11973888	C	0.4941	0.4843	T	0.4979	0.4804	1.04
1	rs2038028	11979556	A	0.4348	0.4461	G	0.6603	0.4165	0.9552
1	rs2639453	11982544	T	0.2453	0.2364	C	0.5506	0.4581	1.05
1	rs4514248	12090001	C	0.2243	0.2195	T	0.1575	0.6915	1.028
1	rs1148476	12186797	A	0.2347	0.2259	G	0.553	0.4571	1.051
1	rs17456501	12188614	T	0.04727	0.04367	C	0.3807	0.5372	1.087
1	rs535068	12189561	G	0.3137	0.2935	A	2.462	0.1166	1.1
1	rs631272	12206755	G	0.4715	0.4705	A	0.005004	0.9436	1.004
1	rs1148459	12217852	A	0.4562	0.4488	C	0.2842	0.594	1.03
1	rs684014	12224303	A	0.09468	0.09889	C	0.2581	0.6114	0.9529
1	rs1148458	12233061	T	0.07656	0.05547	C	9.2	0.00242	1.412
1	rs976881	12233754	T	0.3336	0.3088	C	3.55	0.05956	1.12
1	rs5745981	12240146	A	0.01758	0.01534	T	0.3938	0.5303	1.148
1	rs3766730	12240676	T	0.1508	0.1522	C	0.0192	0.8898	0.9892
1	rs677844	12244318	G	0.2312	0.2289	A	0.03827	0.8449	1.013
1	rs1201157	12249031	T	0.4279	0.4141	C	0.9756	0.3233	1.058
1	rs5746009	12249568	G	0.07539	0.0716	T	0.2695	0.6036	1.057
1	rs525891	12249643	A	0.2234	0.2227	T	0.004457	0.9468	1.005
1	rs548580	12249770	A	0.2178	0.2172	G	0.003335	0.954	1.004
1	rs5746014	12250888	C	0.1161	0.1024	T	2.426	0.1193	1.151
1	rs5746016	12250979	A	0.04424	0.03583	G	2.347	0.1255	1.246
1	rs5746051	12261972	G	0.1799	0.1872	A	0.4374	0.5084	0.9529
1	rs17884213	12263545	A	0.2586	0.2669	G	0.4487	0.5029	0.9581
1	rs17884550	12264322	C	0.01837	0.01495	G	0.9125	0.3394	1.233
1	rs235218	12264871	T	0.06139	0.05242	G	1.844	0.1745	1.182
1	rs5746062	12266612	G	0.3177	0.3188	A	0.006733	0.9346	0.9951
1	rs17881461	12268388	T	0.003922	0.005938	G	1.053	0.3048	0.6591
1	rs1800621	12268571	G	0.03049	0.03749	A	1.899	0.1682	0.8075
1	rs5746073	12268637	A	0.04883	0.06019	G	3.195	0.07385	0.8016
1	rs5746074	12268721	T	0.03086	0.03934	C	2.709	0.09977	0.7776
1	rs5746078	12270222	T	0.07622	0.06912	C	0.9494	0.3299	1.111
1	rs72642637	12271183	A	0.06039	0.06929	G	1.662	0.1973	0.8633
1	rs74845583	12272985	C	0.007812	0.01062	G	1.103	0.2937	0.7334
1	rs11121887	12273402	A	0.3908	0.3883	G	0.03415	0.8534	1.011
1	rs7552664	12277967	A	0.2598	0.2793	C	2.474	0.1157	0.9055
1	rs374450	12305286	T	0.1359	0.131	C	0.2641	0.6073	1.043
1	rs17423806	12440920	A	0.04062	0.04052	T	0.0003663	0.9847	1.003
1	rs7526212	12450829	T	0.1056	0.1028	G	0.1056	0.7452	1.03
1	rs4845899	12465498	G	0.04859	0.0476	A	0.02721	0.869	1.022
1	rs12137084	12521029	T	0.05	0.05507	C	0.66	0.4166	0.903
1	rs12731666	12524652	G	0.2642	0.2695	A	0.1841	0.6679	0.9732
1	rs12408116	12533468	C	0.04908	0.05364	T	0.5341	0.4649	0.9106
1	rs4846107	12593561	G	0.1341	0.1314	A	0.08053	0.7766	1.024
1	rs12062307	12611852	T	0.3312	0.3256	C	0.1851	0.6671	1.026
1	rs2275873	12640461	C	0.04727	0.04406	G	0.3008	0.5834	1.076
1	rs12029485	12642243	G	0.0473	0.04334	T	0.462	0.4967	1.096
1	rs12045736	12654035	C	0.4684	0.4717	T	0.05632	0.8124	0.9868
1	rs11121945	12657814	G	0.5023	0.4965	C	0.1771	0.6739	1.024
1	rs12136952	12661421	G	0.3113	0.3285	C	1.725	0.189	0.9242
1	rs4846128	12670396	G	0.3605	0.3466	A	1.089	0.2967	1.063
1	rs3010928	12678741	A	0.2297	0.2238	G	0.2488	0.6179	1.034
1	rs3000896	12682574	T	0.1395	0.1605	C	4.434	0.03522	0.8476
1	rs3000893	12683421	C	0.06103	0.05924	T	0.0722	0.7882	1.032
1	rs3000892	12685582	G	0.0625	0.06137	C	0.02808	0.8669	1.02
1	rs4845911	12693125	A	0.2656	0.2848	G	2.355	0.1249	0.9083
1	rs17458785	12709554	T	0.2324	0.2191	C	1.291	0.2558	1.079
1	rs3010874	12776134	C	0.1716	0.1739	A	0.04559	0.8309	0.9843
1	rs17038468	12788113	C	0.1059	0.0937	T	2.125	0.1449	1.146
1	rs11809649	12808591	G	0.02227	0.01574	A	2.916	0.0877	1.424
1	rs10746500	12816316	C	0.2475	0.2374	T	0.7008	0.4025	1.056
1	rs1132185	12820870	A	0.2344	0.2309	G	0.08526	0.7703	1.02
1	rs10864584	12824580	T	0.2875	0.2795	A	0.3989	0.5276	1.04
1	rs7549693	12825966	A	0.2871	0.2797	T	0.3447	0.5571	1.037
1	rs2223389	12828649	C	0.2695	0.2675	A	0.0259	0.8722	1.01
1	rs1008477	12829219	T	0.2482	0.2425	G	0.2272	0.6336	1.032
1	rs9308457	12866899	G	0.5012	0.476	T	3.233	0.07219	1.106
1	rs1076640	12867895	A	0.2791	0.2908	G	0.8572	0.3545	0.9439
1	rs11580598	13783354	T	0.2426	0.2648	C	3.313	0.06874	0.8894
1	rs6686636	13787736	C	0.2162	0.1915	G	4.633	0.03137	1.165
1	rs6666545	13806431	A	0.1562	0.1505	C	0.3138	0.5753	1.045
1	rs3013045	13816121	G	0.257	0.2533	A	0.09124	0.7626	1.02
1	rs610136	13817350	C	0.2516	0.2512	T	0.00102	0.9745	1.002
1	rs355040	13818618	A	0.2467	0.2427	G	0.1079	0.7426	1.022
1	rs3013047	13830577	A	0.1727	0.1668	G	0.3106	0.5773	1.042
1	rs2999865	13841295	A	0.275	0.2557	G	2.436	0.1186	1.104
1	rs12750399	13852955	A	0.2839	0.2872	G	0.0683	0.7938	0.9839
1	rs3856278	13859570	C	0.1297	0.1315	T	0.03751	0.8464	0.984
1	rs35979056	13882346	C	0.2926	0.2884	T	0.1103	0.7398	1.021
1	rs946332	13903715	T	0.2082	0.2065	C	0.02172	0.8828	1.01
1	rs2361030	13906554	T	0.1707	0.1696	C	0.01198	0.9128	1.008
1	rs355021	13907789	T	0.0982	0.102	C	0.2094	0.6473	0.9582
1	rs1148454	13911393	A	0.05547	0.05429	G	0.03429	0.8531	1.023
1	rs355028	13913180	A	0.07626	0.08	G	0.2347	0.6281	0.9494
1	rs1262460	13924863	G	0.1984	0.2047	A	0.3131	0.5758	0.9616
1	rs12039416	13931159	G	0.05751	0.05332	A	0.4274	0.5133	1.083
1	rs372349	13935667	A	0.3593	0.3717	G	0.8435	0.3584	0.948
1	rs404658	13936822	G	0.3406	0.3159	T	3.538	0.05998	1.119
1	rs2486188	13940864	G	0.0457	0.04681	C	0.03565	0.8502	0.9751
1	rs1772635	13948225	G	0.2516	0.2447	T	0.323	0.5698	1.038
1	rs7530137	13952750	A	0.4805	0.4906	G	0.5198	0.4709	0.9604
1	rs10803420	13954853	A	0.4043	0.4032	G	0.006078	0.9379	1.004
1	rs10803421	13956484	G	0.4605	0.4756	A	1.162	0.281	0.9413
1	rs4662000	13967944	T	0.07227	0.06924	C	0.178	0.6731	1.047
1	rs16852640	13971360	A	0.06515	0.06364	G	0.04822	0.8262	1.025
1	rs2495024	13988403	C	0.09141	0.08497	T	0.6565	0.4178	1.083
1	rs17391171	14008871	T	0.04965	0.0437	A	1.013	0.3142	1.143
1	rs17397646	14021461	G	0.05512	0.05075	C	0.4865	0.4855	1.091
1	rs3806425	14031043	C	0.07567	0.06706	A	1.41	0.235	1.139
1	rs7522689	14080748	A	0.07351	0.06616	G	1.051	0.3053	1.12
1	rs11580688	14117228	A	0.2792	0.3013	G	3.039	0.08128	0.8979
1	rs11807320	14122156	A	0.09414	0.07986	T	3.275	0.07036	1.197
1	rs1203672	14130677	A	0.1609	0.1625	G	0.02211	0.8818	0.9888
1	rs3820012	14150138	A	0.05121	0.04249	G	2.173	0.1404	1.216
1	rs2697964	14150709	G	0.1516	0.159	A	0.5173	0.472	0.9456
1	rs2495090	14155055	T	0.2227	0.2435	C	3.059	0.08027	0.8904
1	rs10927938	14160212	G	0.2062	0.2293	A	3.995	0.04565	0.8731
1	rs1203690	14162023	A	0.1951	0.2109	C	1.964	0.1611	0.907
1	rs1973904	14170060	T	0.1806	0.1935	G	1.404	0.2361	0.9184
1	rs1203696	14208488	A	0.2668	0.2828	G	1.649	0.1991	0.9226
1	rs1203699	14209686	C	0.17	0.1729	T	0.0706	0.7905	0.9799
1	rs4557966	14209941	G	0.4496	0.4614	A	0.7207	0.3959	0.9534
1	rs1528787	14214348	G	0.396	0.3828	A	0.9404	0.3322	1.057
1	rs2744650	14216926	G	0.182	0.1806	C	0.01844	0.892	1.01
1	rs2744648	14218867	T	0.1824	0.1806	G	0.02956	0.8635	1.013
1	rs2744647	14220942	T	0.1818	0.1817	C	1.11e-05	0.9973	1
1	rs2038095	14224999	G	0.3554	0.3513	A	0.09187	0.7618	1.018
1	rs2038094	14225175	A	0.182	0.1811	G	0.007403	0.9314	1.006
1	rs10803436	14245737	A	0.3355	0.3356	G	1.405e-06	0.9991	0.9999
1	rs10927957	14249565	G	0.3331	0.3312	T	0.01941	0.8892	1.008
1	rs7542884	14252372	G	0.4456	0.4579	T	0.7771	0.378	0.9516
1	rs10489149	14254667	C	0.08796	0.08143	G	0.7007	0.4026	1.088
1	rs12126232	14254728	C	0.1188	0.1082	A	1.416	0.2341	1.111
1	rs7535450	14255210	G	0.2246	0.2205	T	0.1236	0.7251	1.024
1	rs12123612	14255863	A	0.1352	0.1192	G	2.926	0.08717	1.155
1	rs1005302	14256246	G	0.1034	0.09205	A	1.849	0.1738	1.137
1	rs12133241	14260220	C	0.1783	0.1546	A	5.144	0.02332	1.186
1	rs12133024	14270652	T	0.116	0.1035	C	2.029	0.1543	1.136
1	rs12133920	14271131	A	0.1164	0.1039	G	2.05	0.1522	1.137
1	rs4661452	14272107	C	0.1139	0.1018	T	1.922	0.1656	1.134
1	rs10927966	14275763	A	0.08771	0.1012	G	2.704	0.1001	0.854
1	rs10803439	14287919	T	0.3311	0.3186	C	0.9041	0.3417	1.059
1	rs12044299	14288119	T	0.05864	0.05901	C	0.003137	0.9553	0.9934
1	rs12117960	14291910	A	0.2051	0.2175	G	1.19	0.2754	0.9279
1	rs7543486	14298014	T	0.3598	0.3596	C	0.0002355	0.9878	1.001
1	rs6681501	14320502	A	0.1473	0.1518	C	0.2072	0.6489	0.9649
1	rs10927987	14326943	A	0.1473	0.153	G	0.3321	0.5645	0.9558
1	rs10803448	14334758	C	0.216	0.2223	T	0.2912	0.5894	0.9641
1	rs4662072	14339851	T	0.3208	0.3092	C	0.7959	0.3723	1.055
1	rs10803449	14340280	C	0.3206	0.31	G	0.6599	0.4166	1.05
1	rs6429821	14341157	C	0.198	0.1869	T	1.027	0.3109	1.075
1	rs7551069	14361749	T	0.2574	0.2589	C	0.01361	0.9071	0.9926
1	rs4662089	14368289	G	0.4871	0.5008	A	0.9543	0.3286	0.9467
1	rs12748863	14376799	A	0.2418	0.2244	C	2.156	0.142	1.102
1	rs10737918	14385135	C	0.4938	0.5028	T	0.4136	0.5201	0.9646
1	rs727668	14387134	A	0.2463	0.2327	G	1.296	0.255	1.078
1	rs7538925	14394291	T	0.2391	0.2553	C	1.81	0.1785	0.9164
1	rs742545	14397803	A	0.08867	0.07946	G	1.404	0.2361	1.127
1	rs2246175	14401350	T	0.3312	0.3387	G	0.3186	0.5724	0.9671
1	rs17351318	14403792	G	0.2379	0.2569	A	2.472	0.1159	0.903
1	rs12037685	14406741	A	0.08945	0.07874	G	1.899	0.1682	1.149
1	rs11589207	14417167	A	0.2242	0.2514	G	5.191	0.0227	0.8607
1	rs10928003	14418186	A	0.371	0.3811	G	0.5556	0.456	0.9578
1	rs4661471	14423009	T	0.03672	0.02793	C	3.148	0.07604	1.327
1	rs11590050	14428888	T	0.222	0.2494	G	5.294	0.02139	0.859
1	rs10928009	14433775	G	0.2592	0.2787	A	2.478	0.1154	0.9053
1	rs7515917	14439042	A	0.4906	0.4685	G	2.495	0.1142	1.093
1	rs10928013	14439900	G	0.2598	0.2781	A	2.187	0.1391	0.9108
1	rs12025051	14440062	T	0.2234	0.2372	C	1.366	0.2425	0.9252
1	rs7519796	14441384	T	0.1902	0.2024	C	1.189	0.2756	0.926
1	rs1417144	14466085	G	0.4492	0.4449	T	0.09512	0.7578	1.018
1	rs4662124	14469986	C	0.2871	0.2762	T	0.7557	0.3847	1.056
1	rs10928050	14507057	G	0.1863	0.168	A	2.946	0.08609	1.134
1	rs657359	14513609	A	0.1305	0.1381	C	0.6357	0.4253	0.9366
1	rs568434	14523180	G	0.06953	0.07317	T	0.255	0.6136	0.9465
1	rs653504	14525934	A	0.09141	0.09205	C	0.006414	0.9362	0.9923
1	rs637709	14558326	A	0.06802	0.06491	C	0.199	0.6555	1.051
1	rs6698014	14566390	A	0.06641	0.0653	G	0.02524	0.8738	1.018
1	rs10803478	14593177	A	0.5044	0.494	G	0.5382	0.4632	1.042
1	rs1339363	14611211	T	0.4562	0.4721	C	1.283	0.2573	0.9384
1	rs16853880	14620369	A	0.05273	0.05783	G	0.6339	0.4259	0.907
1	rs10928063	14620539	G	0.4695	0.4831	A	0.9392	0.3325	0.9471
1	rs1416628	14621842	T	0.5055	0.4913	C	1.018	0.3131	1.058
1	rs11581550	14623118	C	0.2364	0.2292	G	0.351	0.5536	1.041
1	rs10927406	14623934	C	0.4906	0.5031	T	0.8	0.3711	0.9511
1	rs2027316	14633150	T	0.2914	0.2935	C	0.02625	0.8713	0.9901
1	rs2149506	14652717	C	0.02891	0.02596	T	0.4138	0.52	1.117
1	rs6692595	14662896	T	0.1375	0.1471	C	0.9688	0.325	0.9241
1	rs768725	14672479	G	0.275	0.2887	A	1.191	0.2751	0.9343
1	rs2789746	14673025	T	0.3395	0.3588	C	2.095	0.1478	0.9185
1	rs7355173	14676909	A	0.3038	0.2913	G	0.9401	0.3323	1.061
1	rs12239349	14679601	C	0.1682	0.1715	A	0.09664	0.7559	0.977
1	rs4113453	14680899	G	0.329	0.3234	A	0.1859	0.6663	1.026
1	rs12129808	14688707	G	0.2561	0.2522	A	0.1021	0.7493	1.021
1	rs820671	14692271	A	0.07473	0.06806	G	0.855	0.3551	1.106
1	rs7538154	14692672	G	0.1395	0.1385	A	0.01023	0.9194	1.008
1	rs11590846	14703854	A	0.2859	0.2876	G	0.0166	0.8975	0.9921
1	rs12729848	14763852	T	0.05977	0.06845	C	1.604	0.2054	0.8651
1	rs1079221	14766669	G	0.02971	0.03265	A	0.365	0.5457	0.9072
1	rs12122476	14786269	T	0.05508	0.06766	C	3.508	0.06107	0.8032
1	rs12564154	14789535	A	0.1285	0.1457	G	3.163	0.07534	0.865
1	rs16850320	14795469	G	0.0168	0.01692	C	0.001089	0.9737	0.9928
1	rs16850332	14796547	A	0.0168	0.01692	T	0.001089	0.9737	0.9928
1	rs2486772	14800369	A	0.4077	0.4099	G	0.02491	0.8746	0.991
1	rs10492984	14804654	G	0.01602	0.01652	A	0.02047	0.8862	0.9688
1	rs12031064	14823637	T	0.01562	0.01652	C	0.06496	0.7988	0.9448
1	rs11804898	14829664	T	0.4348	0.4252	C	0.4773	0.4897	1.04
1	rs12736830	14830814	G	0.4402	0.4284	A	0.7267	0.3939	1.049
1	rs10927448	14831124	G	0.4391	0.426	A	0.863	0.3529	1.055
1	rs16850409	14835885	A	0.03438	0.02793	G	1.754	0.1853	1.239
1	rs16850413	14837706	T	0.01797	0.01652	G	0.1574	0.6916	1.089
1	rs4661291	14888753	C	0.3039	0.297	T	0.2886	0.5911	1.033
1	rs6703840	14900419	C	0.2113	0.212	T	0.003849	0.9505	0.9958
1	rs619719	14907214	G	0.2055	0.2093	A	0.113	0.7368	0.9771
1	rs4661292	14915147	G	0.216	0.2185	A	0.04839	0.8259	0.9852
1	rs1344418	14929423	C	0.2082	0.2093	A	0.009022	0.9243	0.9935
1	rs6690160	14961463	G	0.2306	0.2409	T	0.7471	0.3874	0.9445
1	rs2294885	14966422	A	0.2615	0.2671	T	0.2042	0.6514	0.9717
1	rs6429673	15025974	A	0.1137	0.1046	G	1.069	0.3011	1.097
1	rs10803303	15031315	A	0.1471	0.1385	G	0.7757	0.3785	1.073
1	rs7516095	15039411	A	0.1775	0.1764	C	0.01068	0.9177	1.008
1	rs7515321	15044543	G	0.1727	0.1684	A	0.1656	0.6841	1.031
1	rs1883576	15044796	C	0.1438	0.1326	T	1.338	0.2474	1.098
1	rs12758392	15048326	G	0.2223	0.2293	A	0.3659	0.5453	0.9603
1	rs926519	15049922	G	0.1411	0.1314	A	1.026	0.3111	1.086
1	rs926518	15049990	C	0.1416	0.1296	T	1.563	0.2112	1.108
1	rs732469	15093562	C	0.07344	0.06924	T	0.3397	0.56	1.065
1	rs4661526	15100939	C	0.2877	0.2856	T	0.02673	0.8701	1.01
1	rs4661303	15101472	T	0.09805	0.1066	C	1.018	0.313	0.911
1	rs804125	15111927	G	0.2783	0.2612	T	1.894	0.1688	1.091
1	rs1721829	15117060	A	0.2596	0.2427	G	1.926	0.1652	1.094
1	rs3845589	15125843	C	0.06758	0.07205	A	0.3922	0.5312	0.9335
1	rs17368807	15153369	A	0.06133	0.06334	G	0.08798	0.7668	0.9662
1	rs11585327	15167003	A	0.1035	0.109	G	0.3996	0.5273	0.9442
1	rs10803320	15188019	A	0.3855	0.3666	G	1.931	0.1646	1.084
1	rs3845598	15189693	T	0.2811	0.2545	C	4.585	0.03226	1.145
1	rs3765380	15190264	T	0.1644	0.1663	C	0.03071	0.8609	0.9869
1	rs3765379	15190419	T	0.2168	0.2109	G	0.2676	0.6049	1.036
1	rs4661539	15192916	T	0.459	0.4528	G	0.195	0.6588	1.025
1	rs4661542	15213685	G	0.05	0.03898	C	3.643	0.0563	1.298
1	rs2807562	15234029	A	0.2379	0.2156	G	3.613	0.05735	1.136
1	rs2807563	15237862	A	0.09483	0.1051	C	1.498	0.2209	0.8918
1	rs2690026	15238055	T	0.4002	0.39	C	0.5412	0.4619	1.044
1	rs2489772	15244761	G	0.2594	0.284	A	3.918	0.04777	0.8828
1	rs7531035	15315176	A	0.1696	0.1623	G	0.479	0.4889	1.054
1	rs1965402	15318399	C	0.493	0.5012	T	0.3443	0.5573	0.9677
1	rs7525238	15320285	C	0.4941	0.5032	T	0.414	0.52	0.9646
1	rs10803337	15324815	A	0.1672	0.1676	G	0.001443	0.9697	0.9972
1	rs10449296	15326442	T	0.2945	0.2876	A	0.2996	0.5841	1.034
1	rs2311974	15327234	T	0.1605	0.1534	A	0.4892	0.4843	1.055
1	rs7529561	15328151	G	0.1848	0.1762	T	0.6268	0.4285	1.059
1	rs7517787	15328193	T	0.1848	0.1762	C	0.6268	0.4285	1.059
1	rs10754876	15329987	A	0.4125	0.3929	G	2.033	0.1539	1.085
1	rs7539545	15331603	A	0.454	0.4359	T	1.697	0.1927	1.076
1	rs10927627	15331802	C	0.4548	0.4363	T	1.761	0.1845	1.078
1	rs2311975	15332823	C	0.4543	0.4371	T	1.527	0.2165	1.072
1	rs6429700	15333748	C	0.2553	0.2632	T	0.4037	0.5252	0.96
1	rs6681053	15334782	C	0.1345	0.135	T	0.003419	0.9534	0.9952
1	rs938249	15336522	C	0.4921	0.4711	T	2.206	0.1375	1.088
1	rs12022554	15338938	G	0.03906	0.03307	A	1.316	0.2513	1.189
1	rs4661563	15341413	A	0.4863	0.4984	G	0.7521	0.3858	0.9525
1	rs10157110	15343094	C	0.2365	0.2254	A	0.8844	0.347	1.064
1	rs869712	15344403	G	0.4569	0.4574	T	0.001378	0.9704	0.9979
1	rs12028628	15347344	C	0.1046	0.09605	G	1.035	0.309	1.1
1	rs4520412	15359967	C	0.1598	0.1424	T	2.996	0.08348	1.145
1	rs10803341	15376091	C	0.1881	0.1783	T	0.7456	0.3879	1.068
1	rs761288	15377687	C	0.2858	0.2703	T	1.528	0.2164	1.08
1	rs16851219	15398240	T	0.1121	0.1212	C	1.015	0.3137	0.9158
1	rs4661572	15402156	G	0.3072	0.294	A	1.044	0.3068	1.065
1	rs3752934	15424731	T	0.1824	0.192	C	0.7651	0.3818	0.9391
1	rs10803354	15438990	T	0.3975	0.3922	C	0.1504	0.6981	1.022
1	rs2235789	15442058	C	0.4346	0.4227	T	0.7304	0.3928	1.05
1	rs2235788	15442795	C	0.4531	0.443	T	0.5331	0.4653	1.042
1	rs7524358	15456016	G	0.1387	0.1404	A	0.03323	0.8554	0.9854
1	rs4436387	15498452	T	0.2094	0.2138	C	0.1483	0.7002	0.9739
1	rs16851358	15500332	T	0.1566	0.1617	C	0.2424	0.6225	0.963
1	rs12057514	15502652	T	0.1543	0.1587	C	0.184	0.6679	0.9675
1	rs1883758	15503651	G	0.2071	0.2139	A	0.3596	0.5487	0.9596
1	rs10927697	15503688	T	0.1544	0.1594	C	0.2439	0.6214	0.9627
1	rs12048075	15537051	G	0.05742	0.05389	A	0.3019	0.5827	1.069
1	rs11585832	15569822	A	0.1392	0.1484	G	0.8765	0.3492	0.9279
1	rs1752005	15577022	G	0.3907	0.3588	A	5.531	0.01868	1.146
1	rs12725686	15608418	A	0.02266	0.02203	G	0.02291	0.8797	1.029
1	rs10489962	15639581	G	0.04805	0.04642	A	0.075	0.7842	1.037
1	rs7554324	15644729	A	0.3719	0.3749	C	0.04994	0.8232	0.9871
1	rs3765356	15651062	G	0.3053	0.3033	A	0.02438	0.8759	1.01
1	rs484711	15685362	G	0.4656	0.476	A	0.5514	0.4578	0.9592
1	rs4661330	15687059	G	0.284	0.2884	A	0.1193	0.7298	0.9788
1	rs3737691	15710113	G	0.2419	0.2447	C	0.05084	0.8216	0.9854
1	rs2092324	15733394	C	0.2942	0.2891	T	0.1584	0.6906	1.025
1	rs2496321	15743884	C	0.2435	0.2352	A	0.4818	0.4876	1.047
1	rs2303194	15783081	C	0.1141	0.1114	T	0.09187	0.7618	1.027
1	rs16851662	15783771	C	0.1082	0.1082	T	5.605e-06	0.9981	1
1	rs3766160	15808872	T	0.2336	0.2321	C	0.01651	0.8978	1.009
1	rs12130370	15810624	G	0.4503	0.4437	A	0.2224	0.6372	1.027
1	rs2020898	15820618	T	0.4435	0.4472	C	0.0704	0.7908	0.9849
1	rs4646092	15821673	T	0.2352	0.2286	C	0.3116	0.5767	1.038
1	rs4646091	15822043	C	0.2353	0.2291	T	0.2753	0.5998	1.035
1	rs4661636	15823061	T	0.3397	0.3358	C	0.0863	0.7689	1.018
1	rs4646048	15831653	T	0.0086	0.0122	C	1.609	0.2046	0.7021
1	rs1052576	15832543	A	0.4697	0.4764	G	0.227	0.6337	0.9734
1	rs2020902	15834360	C	0.156	0.147	T	0.7938	0.373	1.072
1	rs1862710	15844057	C	0.4449	0.4504	T	0.1567	0.6923	0.978
1	rs1820204	15844615	T	0.4672	0.474	C	0.2418	0.6229	0.9728
1	rs4645989	15850343	C	0.2974	0.2963	T	0.007799	0.9296	1.005
1	rs1052571	15850613	G	0.4668	0.4736	A	0.2369	0.6265	0.9731
1	rs7533125	15883744	G	0.2361	0.2283	A	0.4294	0.5123	1.044
1	rs11580170	15909744	T	0.257	0.253	C	0.1115	0.7385	1.022
1	rs1547032	15918974	T	0.06768	0.06412	C	0.2625	0.6084	1.06
1	rs16851855	15930869	A	0.2793	0.2738	G	0.1926	0.6607	1.028
1	rs941686	15983301	G	0.2146	0.2093	A	0.2128	0.6446	1.032
1	rs7546138	16015784	T	0.05586	0.05945	C	0.3024	0.5824	0.936
1	rs12090337	16015986	T	0.05547	0.0594	G	0.3645	0.546	0.9299
1	rs10927831	16028373	G	0.2562	0.2541	T	0.03014	0.8622	1.011
1	rs7552400	16035892	C	0.2559	0.2545	T	0.01197	0.9129	1.007
1	rs10927848	16075906	T	0.3355	0.354	C	1.885	0.1698	0.9213
1	rs938295	16087260	A	0.1852	0.1758	G	0.7474	0.3873	1.065
1	rs12091731	16087824	A	0.184	0.1753	G	0.6469	0.4212	1.06
1	rs2271545	16095316	G	0.3113	0.3053	A	0.2194	0.6395	1.029
1	rs10737910	16109669	G	0.1336	0.1259	A	0.6748	0.4114	1.071
1	rs1000997	16125961	G	0.2887	0.2762	A	0.9851	0.3209	1.064
1	rs904910	16200163	C	0.3134	0.3087	T	0.1324	0.716	1.022
1	rs12078572	16229597	A	0.09375	0.09323	T	0.004012	0.9495	1.006
1	rs848211	16260916	A	0.09291	0.09113	G	0.04813	0.8263	1.022
1	rs848213	16264264	T	0.1113	0.1082	C	0.1292	0.7193	1.033
1	rs742617	16273995	G	0.1493	0.1365	A	1.672	0.196	1.11
1	rs848190	16278294	A	0.0894	0.08896	C	0.002996	0.9563	1.005
1	rs698893	16302982	G	0.4394	0.4402	A	0.003302	0.9542	0.9968
1	rs1739822	16324233	G	0.09207	0.09346	A	0.02756	0.8681	0.9836
1	rs1048334	16340761	T	0.4025	0.3994	C	0.05212	0.8194	1.013
1	rs1048245	16341354	A	0.4013	0.3998	C	0.01057	0.9181	1.006
1	rs3754329	16345255	T	0.07903	0.07705	G	0.06942	0.7922	1.028
1	rs3754323	16346457	G	0.07961	0.08024	T	0.00684	0.9341	0.9915
1	rs9442189	16349137	A	0.02047	0.02302	G	0.3848	0.535	0.8872
1	rs10927888	16353511	T	0.01719	0.01777	C	0.02475	0.875	0.9665
1	rs883867	16358085	A	0.1017	0.08392	C	4.789	0.02865	1.236
1	rs10803410	16368324	T	0.4973	0.4834	C	0.9799	0.3222	1.057
1	rs5257	16373124	A	0.1716	0.1665	G	0.2357	0.6273	1.037
1	rs10803412	16376831	G	0.1605	0.1582	A	0.0479	0.8268	1.017
1	rs10927895	16376953	T	0.1011	0.0938	C	0.7584	0.3838	1.087
1	rs5252	16378215	A	0.1068	0.09779	G	1.111	0.2919	1.103
1	rs10927902	16395147	T	0.1981	0.2023	C	0.1399	0.7083	0.974
1	rs28757713	16422010	T	0.1703	0.1709	C	0.002762	0.9581	0.9961
1	rs17416878	16446980	C	0.3375	0.3245	T	0.9685	0.325	1.06
1	rs11260711	16449746	A	0.3016	0.2909	G	0.6993	0.403	1.053
1	rs6661012	16499913	A	0.356	0.3504	G	0.172	0.6784	1.025
1	rs7538966	16504549	A	0.3824	0.3784	G	0.08345	0.7727	1.017
1	rs4661718	16505908	C	0.3836	0.378	T	0.1663	0.6834	1.024
1	rs12058819	16509695	C	0.0457	0.03895	T	1.437	0.2307	1.182
1	rs12740413	16515879	T	0.1298	0.128	C	0.03827	0.8449	1.016
1	rs221044	16529865	A	0.006641	0.007474	G	0.1266	0.722	0.8877
1	rs221045	16530049	C	0.26	0.2644	T	0.127	0.7215	0.9776
1	rs221048	16530716	C	0.2674	0.2609	T	0.2826	0.595	1.034
1	rs6693819	16556623	C	0.2986	0.2972	T	0.01244	0.9112	1.007
1	rs6603850	16562968	C	0.2994	0.2988	A	0.001824	0.9659	1.003
1	rs10907222	16594055	A	0.3598	0.3592	C	0.001992	0.9644	1.003
1	rs11260720	16620589	G	0.3589	0.3592	A	0.000472	0.9827	0.9987
1	rs12132841	16636043	A	0.3546	0.3578	T	0.05759	0.8104	0.9859
1	rs11804252	16642849	T	0.359	0.3596	C	0.001832	0.9659	0.9975
1	rs12134924	16654611	A	0.3346	0.3387	C	0.09421	0.7589	0.982
1	rs3738605	16723084	A	0.3793	0.3753	G	0.08694	0.7681	1.017
1	rs681104	16734627	G	0.4426	0.4295	A	0.8822	0.3476	1.055
1	rs279788	16782995	C	0.4379	0.4249	T	0.8826	0.3475	1.055
1	rs11543230	16785564	A	0.09336	0.09803	G	0.3216	0.5706	0.9474
1	rs3738814	17331676	G	0.4673	0.4597	A	0.2953	0.5868	1.031
1	rs2647168	17340878	T	0.07188	0.06339	C	1.457	0.2274	1.144
1	rs978528	17349798	G	0.1135	0.1192	A	0.3955	0.5294	0.9465
1	rs4920653	17366871	C	0.2859	0.2817	T	0.1144	0.7352	1.021
1	rs732679	17371685	G	0.3922	0.3812	A	0.6497	0.4202	1.047
1	rs2235928	17379029	G	0.2313	0.233	A	0.02037	0.8865	0.9905
1	rs3754507	17382946	T	0.2681	0.2631	G	0.1469	0.7015	1.026
1	rs2746543	17386880	G	0.3172	0.3135	A	0.07994	0.7774	1.017
1	rs10157828	17394613	A	0.1159	0.1074	G	0.9282	0.3353	1.09
1	rs2235927	17394775	A	0.3203	0.3159	G	0.1148	0.7347	1.021
1	rs3818038	17401805	G	0.3699	0.3631	A	0.2557	0.6131	1.03
1	rs2057096	17405809	C	0.4529	0.4389	T	1.006	0.3159	1.058
1	rs2235925	17409241	A	0.3414	0.334	G	0.3137	0.5754	1.034
1	rs2076615	17413121	G	0.262	0.2665	T	0.131	0.7174	0.9772
1	rs2935923	17510703	C	0.3178	0.3369	T	2.1	0.1473	0.9171
1	rs2935944	17516523	G	0.318	0.3371	A	2.128	0.1447	0.9166
1	rs2293912	17550121	A	0.1614	0.1485	G	1.616	0.2037	1.104
1	rs2293914	17550314	T	0.1259	0.1104	C	2.937	0.08655	1.161
1	rs10127662	17554853	C	0.1759	0.168	A	0.5635	0.4529	1.057
1	rs3750297	17559676	A	0.3033	0.3021	G	0.00822	0.9278	1.006
1	rs12026071	17560646	G	0.2135	0.2183	A	0.1598	0.6894	0.9723
1	rs11203339	17560972	A	0.3682	0.3698	G	0.01317	0.9086	0.9934
1	rs3003427	17589048	A	0.1195	0.09756	C	6.361	0.01167	1.256
1	rs10788664	17647475	A	0.3215	0.3096	G	0.8343	0.361	1.057
1	rs11203366	17657534	C	0.4076	0.4143	T	0.232	0.6301	0.9729
1	rs11203367	17657616	A	0.4098	0.4144	G	0.1116	0.7383	0.9811
1	rs874881	17660499	G	0.4273	0.437	C	0.4801	0.4884	0.9616
1	rs1635578	17666095	T	0.3499	0.3387	C	0.6973	0.4037	1.051
1	rs1748020	17668609	T	0.03906	0.04091	C	0.1137	0.7359	0.9529
1	rs2240337	17674222	A	0.09492	0.08379	G	1.941	0.1635	1.147
1	rs12746252	17674717	T	0.02695	0.02832	C	0.08922	0.7652	0.9503
1	rs12731545	17675012	A	0.02658	0.02832	G	0.1447	0.7036	0.9369
1	rs6683201	17681277	T	0.2543	0.2651	C	0.7808	0.3769	0.9451
1	rs12753129	17696943	A	0.1793	0.1947	C	1.998	0.1575	0.9034
1	rs1204898	17707739	T	0.2793	0.2707	C	0.478	0.4893	1.044
1	rs6696295	17714864	C	0.24	0.2453	T	0.1913	0.6618	0.9718
1	rs7538876	17722363	A	0.3562	0.3509	G	0.1594	0.6897	1.024
1	rs1204897	17738167	T	0.1992	0.1845	C	1.782	0.1819	1.1
1	rs2883272	17773159	T	0.2352	0.238	C	0.05717	0.811	0.9844
1	rs6659366	17800419	T	0.03672	0.03777	C	0.03898	0.8435	0.9712
1	rs4920374	17872028	A	0.4699	0.4713	G	0.009804	0.9211	0.9945
1	rs1408953	17878619	C	0.2845	0.312	T	4.579	0.03237	0.8769
1	rs12725975	17892396	G	0.4124	0.4094	A	0.04909	0.8247	1.013
1	rs2256787	17892816	A	0.06142	0.05587	C	0.704	0.4014	1.106
1	rs2257142	17895744	A	0.2143	0.2356	C	3.276	0.07031	0.8854
1	rs4920379	17916382	A	0.3955	0.3929	G	0.0368	0.8479	1.011
1	rs10788679	17916962	A	0.4234	0.4333	G	0.4992	0.4799	0.9602
1	rs4920380	17918600	T	0.3912	0.3836	C	0.3168	0.5736	1.033
1	rs12724758	17928259	C	0.2293	0.2488	T	2.595	0.1072	0.8983
1	rs12060961	17954411	C	0.1646	0.1437	T	4.261	0.03899	1.174
1	rs2297916	17965194	A	0.0993	0.104	G	0.3112	0.577	0.9496
1	rs7518672	17967086	C	0.1126	0.1211	T	0.8854	0.3467	0.9212
1	rs3766307	17972321	C	0.05082	0.05744	T	1.09	0.2966	0.8787
1	rs12742948	18006550	C	0.1785	0.1503	T	7.403	0.006511	1.229
1	rs10788682	18022933	G	0.1945	0.1663	A	6.812	0.009057	1.211
1	rs6660824	18045943	T	0.04969	0.05753	C	1.543	0.2142	0.8566
1	rs2077398	18065643	C	0.2111	0.223	T	1.063	0.3025	0.9323
1	rs1033846	18073505	C	0.2066	0.2175	T	0.8985	0.3432	0.9371
1	rs11203452	18074702	T	0.198	0.2089	C	0.9255	0.336	0.9353
1	rs1604625	18085290	T	0.2275	0.2305	C	0.06523	0.7984	0.9831
1	rs7534822	18086999	C	0.3298	0.3164	A	1.054	0.3046	1.063
1	rs6676457	18087993	A	0.2947	0.287	G	0.3617	0.5476	1.038
1	rs4920633	18090201	C	0.3308	0.3144	T	1.47	0.2254	1.078
1	rs4920381	18092615	C	0.328	0.3202	T	0.3514	0.5533	1.036
1	rs10888060	18099283	T	0.2993	0.2953	C	0.09501	0.7579	1.019
1	rs708090	18159533	C	0.2094	0.2273	A	2.397	0.1216	0.9002
1	rs683259	18160133	G	0.3099	0.3043	A	0.1873	0.6651	1.027
1	rs495347	18163922	G	0.3355	0.3363	A	0.003682	0.9516	0.9964
1	rs689107	18165276	T	0.3131	0.3132	G	1.848e-05	0.9966	0.9997
1	rs647325	18170886	G	0.1977	0.2228	A	4.869	0.02735	0.8592
1	rs579987	18212704	A	0.4113	0.4173	G	0.1931	0.6603	0.9753
1	rs7340046	18312084	G	0.1671	0.1837	A	2.442	0.1182	0.8912
1	rs12093627	18326306	T	0.3039	0.3138	G	0.5823	0.4454	0.9548
1	rs1767887	18327313	C	0.3065	0.3147	A	0.3994	0.5274	0.9624
1	rs4920408	18346165	C	0.5031	0.4945	A	0.3809	0.5371	1.035
1	rs2355459	18349764	A	0.2777	0.2703	G	0.3582	0.5495	1.038
1	rs4532860	18349821	T	0.09219	0.09048	C	0.04481	0.8324	1.021
1	rs4539169	18351999	T	0.1465	0.1393	C	0.5435	0.461	1.061
1	rs7550969	18353743	T	0.4785	0.4854	C	0.2464	0.6197	0.9726
1	rs11203262	18354721	C	0.1529	0.1416	G	1.281	0.2577	1.094
1	rs4920413	18362059	G	0.4911	0.4946	A	0.05785	0.8099	0.9861
1	rs7514548	18367639	C	0.1469	0.1389	G	0.6679	0.4138	1.068
1	rs1551477	18374940	C	0.1508	0.1444	T	0.4161	0.5189	1.052
1	rs4920419	18379379	A	0.1433	0.1353	G	0.6762	0.4109	1.069
1	rs9659407	18387310	T	0.2743	0.2687	C	0.2	0.6547	1.029
1	rs9286088	18391974	A	0.4836	0.4949	C	0.6533	0.4189	0.9557
1	rs12067991	18393491	G	0.491	0.4756	C	1.208	0.2718	1.064
1	rs17486552	18397390	A	0.2369	0.2244	G	1.119	0.29	1.073
1	rs17486629	18405073	T	0.2422	0.2231	C	2.575	0.1086	1.112
1	rs11260973	18405541	C	0.3227	0.3076	T	1.334	0.2481	1.072
1	rs897496	18412381	T	0.2086	0.1955	C	1.353	0.2447	1.085
1	rs12724674	18431501	A	0.01967	0.02093	G	0.1017	0.7498	0.9385
1	rs930850	18432024	T	0.208	0.1812	C	5.806	0.01597	1.186
1	rs1342569	18438351	A	0.1453	0.1369	G	0.7447	0.3882	1.072
1	rs12735658	18447694	G	0.02109	0.02046	A	0.02547	0.8732	1.032
1	rs753847	18467284	A	0.2586	0.2756	T	1.882	0.1701	0.9168
1	rs753305	18470009	C	0.2613	0.2813	T	2.578	0.1084	0.9038
1	rs9730142	18471650	T	0.1615	0.1756	C	1.818	0.1776	0.904
1	rs12742611	18475260	T	0.1246	0.1275	G	0.09401	0.7591	0.9745
1	rs10492994	18475427	C	0.2739	0.2654	A	0.4632	0.4961	1.044
1	rs4311853	18475441	A	0.3589	0.3689	G	0.5532	0.457	0.9576
1	rs9660184	18475485	T	0.239	0.2317	C	0.3813	0.5369	1.042
1	rs9662795	18480012	G	0.1459	0.1485	A	0.06682	0.796	0.9798
1	rs9662299	18480091	C	0.1461	0.1492	A	0.09855	0.7536	0.9755
1	rs9661646	18480158	A	0.1457	0.1491	G	0.1168	0.7326	0.9734
1	rs11800573	18484005	A	0.1289	0.1332	G	0.2122	0.6451	0.9623
1	rs9726285	18484945	C	0.132	0.1397	G	0.6314	0.4269	0.9371
1	rs12567796	18516703	T	0.3302	0.3423	C	0.8346	0.361	0.9471
1	rs9725311	18528026	A	0.3091	0.3052	G	0.08747	0.7674	1.018
1	rs1013007	18550409	A	0.1605	0.1601	G	0.001807	0.9661	1.003
1	rs223183	18584074	G	0.3793	0.4048	T	3.481	0.06209	0.8985
1	rs371505	18586420	T	0.1472	0.1598	G	1.54	0.2147	0.9078
1	rs516656	18589743	G	0.1429	0.1571	C	2.007	0.1566	0.8947
1	rs16861778	18597429	C	0.2148	0.2207	T	0.2561	0.6128	0.9662
1	rs223226	18650794	C	0.06588	0.06433	T	0.05063	0.822	1.026
1	rs10465918	18701899	C	0.08913	0.09638	T	0.7962	0.3722	0.9174
1	rs12566510	18705694	G	0.05781	0.06255	A	0.506	0.4769	0.9196
1	rs12040552	18714272	A	0.05668	0.05625	G	0.004424	0.947	1.008
1	rs4920492	18719844	T	0.2488	0.2297	C	2.553	0.1101	1.111
1	rs10907311	18764191	T	0.1923	0.2098	C	2.431	0.1189	0.8967
1	rs17437569	18765153	C	0.1922	0.179	T	1.469	0.2255	1.091
1	rs1336128	18765308	A	0.1919	0.2096	G	2.478	0.1154	0.8957
1	rs1568340	18766850	G	0.2194	0.238	A	2.482	0.1152	0.9002
1	rs2946532	18772971	G	0.3225	0.3351	A	0.899	0.343	0.9447
1	rs12747775	18791334	T	0.319	0.3185	C	0.001249	0.9718	1.002
1	rs2992736	18797703	G	0.3273	0.3387	A	0.7418	0.3891	0.9501
1	rs2992764	18804144	G	0.3761	0.3741	A	0.02093	0.885	1.008
1	rs2816025	18851113	A	0.3192	0.3245	C	0.1639	0.6856	0.976
1	rs4920514	18881334	T	0.04613	0.05012	C	0.4422	0.5061	0.9166
1	rs2745322	18885736	C	0.1677	0.1833	A	2.147	0.1428	0.8977
1	rs2816040	18889536	A	0.4617	0.4697	G	0.3275	0.5671	0.9684
1	rs6698315	18895806	T	0.4613	0.4685	C	0.268	0.6047	0.9714
1	rs729574	18907068	G	0.0817	0.08615	C	0.3281	0.5668	0.9438
1	rs12566790	18908865	T	0.1245	0.1178	C	0.5314	0.466	1.065
1	rs766325	18956458	G	0.4578	0.4688	A	0.6245	0.4294	0.9566
1	rs6659735	18983697	C	0.4933	0.5047	T	0.6601	0.4165	0.9555
1	rs526265	19028408	T	0.01328	0.01183	C	0.2165	0.6417	1.124
1	rs624761	19044877	G	0.2155	0.2009	A	1.631	0.2016	1.093
1	rs485874	19072926	T	0.422	0.4346	C	0.8312	0.3619	0.9496
1	rs12405928	19080878	G	0.2465	0.2506	A	0.1151	0.7344	0.9783
1	rs851121	19087765	G	0.3613	0.3722	A	0.6572	0.4175	0.9539
1	rs510843	19090080	A	0.3603	0.3717	G	0.7042	0.4014	0.9524
1	rs16862248	19096297	T	0.2332	0.2486	C	1.659	0.1978	0.9191
1	rs6603908	19100057	T	0.05859	0.06235	C	0.3166	0.5736	0.936
1	rs4920538	19111925	C	0.05829	0.06141	T	0.1996	0.655	0.946
1	rs4920545	19142952	C	0.3383	0.3421	T	0.08396	0.772	0.983
1	rs6603918	19157933	T	0.1232	0.1247	C	0.02642	0.8709	0.986
1	rs11261084	19159657	A	0.2661	0.279	G	1.064	0.3024	0.9369
1	rs28410948	19188456	C	0.3002	0.3202	T	2.38	0.1229	0.9108
1	rs6426802	19202507	A	0.2832	0.2862	G	0.05768	0.8102	0.9851
1	rs4912075	19215418	G	0.3989	0.3988	A	4.496e-05	0.9946	1
1	rs16862370	19241904	C	0.1234	0.1243	A	0.008979	0.9245	0.992
1	rs17387963	19258375	T	0.423	0.4283	C	0.1465	0.7019	0.9786
1	rs17388046	19266148	C	0.4245	0.4259	G	0.009914	0.9207	0.9944
1	rs17384449	19321462	A	0.4748	0.465	G	0.4896	0.4841	1.04
1	rs1925704	19322851	T	0.3219	0.3283	C	0.2434	0.6218	0.9709
1	rs7531434	19335792	A	0.4492	0.4461	C	0.05135	0.8207	1.013
1	rs1738023	19611241	T	0.1617	0.1538	C	0.5995	0.4388	1.061
1	rs2227295	19638309	A	0.2424	0.248	G	0.2194	0.6395	0.9699
1	rs12121874	19661037	C	0.03918	0.03718	A	0.1385	0.7098	1.056
1	rs11582582	19672999	A	0.04102	0.03934	T	0.09296	0.7604	1.044
1	rs16862684	19674320	T	0.1379	0.1298	C	0.7167	0.3972	1.072
1	rs191942	19691754	T	0.3742	0.3635	C	0.6302	0.4273	1.047
1	rs1546263	19773433	A	0.202	0.2081	G	0.2961	0.5864	0.963
1	rs17395720	19789558	G	0.2115	0.2147	A	0.075	0.7842	0.9813
1	rs9887859	19792089	G	0.2542	0.2498	A	0.1271	0.7214	1.023
1	rs12066114	19792527	G	0.2557	0.2498	A	0.2322	0.6299	1.032
1	rs12087005	19837932	G	0.05903	0.05862	A	0.003971	0.9498	1.008
1	rs12088373	19843401	T	0.05977	0.05901	C	0.01308	0.9089	1.014
1	rs9783019	19849656	T	0.225	0.2278	C	0.05602	0.8129	0.9843
1	rs3762387	19969312	A	0.03555	0.03659	G	0.03957	0.8423	0.9706
1	rs7522389	19973358	A	0.2157	0.2355	C	2.828	0.09262	0.8928
1	rs7535952	19973564	C	0.2691	0.2962	T	4.614	0.03171	0.8749
1	rs3790757	19997908	T	0.0207	0.02242	C	0.1789	0.6723	0.9217
1	rs3934191	20026572	T	0.4222	0.4355	C	0.9179	0.338	0.9472
1	rs7547898	20026758	T	0.485	0.4498	C	5.945	0.01476	1.152
1	rs3929667	20052571	G	0.1894	0.1892	A	0.0001565	0.99	1.001
1	rs1266444	20066133	G	0.464	0.4677	A	0.07043	0.7907	0.9852
1	rs1473688	20087406	C	0.3219	0.3218	T	3.847e-05	0.9951	1
1	rs16822850	20091859	A	0.118	0.1243	G	0.482	0.4875	0.9422
1	rs1266438	20096176	G	0.5004	0.4949	T	0.1546	0.6942	1.022
1	rs1266437	20096220	T	0.08477	0.08733	G	0.1069	0.7437	0.9679
1	rs10917536	20097941	T	0.3441	0.347	G	0.04518	0.8317	0.9876
1	rs1266434	20099109	A	0.498	0.4925	C	0.1545	0.6943	1.022
1	rs6426826	20101034	G	0.4188	0.4198	A	0.005932	0.9386	0.9956
1	rs1317209	20140036	T	0.1848	0.1947	C	0.8235	0.3641	0.9372
1	rs12064796	20141920	A	0.4752	0.4885	G	0.8965	0.3437	0.9481
1	rs3820327	20142470	G	0.04648	0.04134	C	0.804	0.3699	1.131
1	rs17396847	20144332	T	0.3578	0.3643	C	0.2313	0.6306	0.9724
1	rs12137940	20165383	A	0.06407	0.07126	C	1.041	0.3076	0.8922
1	rs12144022	20176608	A	0.04021	0.03933	G	0.02544	0.8733	1.023
1	rs6690967	20183342	A	0.4691	0.478	G	0.3989	0.5277	0.9652
1	rs16823043	20184603	T	0.1172	0.1204	C	0.124	0.7247	0.97
1	rs6697482	20184974	G	0.498	0.4913	C	0.2292	0.6322	1.027
1	rs7531128	20187321	T	0.05195	0.05114	C	0.01721	0.8956	1.017
1	rs1416819	20193622	G	0.1199	0.1216	T	0.03216	0.8577	0.9847
1	rs7531863	20245708	T	0.2526	0.2522	C	0.001113	0.9734	1.002
1	rs1796915	20260536	C	0.3332	0.3419	T	0.4272	0.5134	0.962
1	rs1796925	20281515	A	0.3694	0.3976	T	4.289	0.03835	0.8875
1	rs12023742	20292006	A	0.3899	0.4039	C	1.029	0.3104	0.9435
1	rs6672057	20293791	A	0.464	0.4504	G	0.9505	0.3296	1.056
1	rs2236771	20304962	C	0.08586	0.08685	G	0.01557	0.9007	0.9875
1	rs3753827	20305887	T	0.452	0.4693	G	1.548	0.2135	0.9325
1	rs1395470	20334629	T	0.2031	0.1972	C	0.276	0.5994	1.037
1	rs2221531	20380610	A	0.2712	0.2685	C	0.0467	0.8289	1.014
1	rs17354650	20390322	A	0.2781	0.2683	G	0.621	0.4307	1.051
1	rs11573253	20408181	T	0.1965	0.1928	G	0.1128	0.737	1.024
1	rs2020881	20412723	T	0.03398	0.0417	C	2.086	0.1487	0.8085
1	rs4655155	20427541	T	0.4206	0.4068	C	0.9966	0.3181	1.058
1	rs492738	20429861	C	0.3581	0.3839	A	3.626	0.05688	0.8954
1	rs1567102	20444473	A	0.08398	0.08615	G	0.07705	0.7813	0.9725
1	rs636584	20451812	G	0.4648	0.4689	C	0.08529	0.7702	0.9837
1	rs2301472	20498914	T	0.1404	0.1282	C	1.618	0.2034	1.111
1	rs3820320	20530208	C	0.1745	0.1902	T	2.11	0.1464	0.8999
1	rs10916730	20560335	T	0.05238	0.05035	A	0.1079	0.7426	1.043
1	rs12402317	20568807	T	0.1328	0.1377	C	0.2591	0.6107	0.9592
1	rs4655166	20571807	G	0.144	0.1448	A	0.006487	0.9358	0.9936
1	rs6674531	20576777	C	0.2678	0.2711	T	0.07015	0.7911	0.9834
1	rs7541616	20580487	A	0.5055	0.4913	G	1.018	0.3129	1.058
1	rs17354986	20585773	A	0.218	0.2268	G	0.5714	0.4497	0.9504
1	rs1076624	20613458	A	0.2002	0.181	G	3.046	0.08095	1.133
1	rs7524659	20614594	A	0.2326	0.2148	G	2.329	0.127	1.108
1	rs7530055	20639207	A	0.1141	0.1035	C	1.455	0.2278	1.115
1	rs10916772	20677197	C	0.1031	0.116	G	2.149	0.1426	0.876
1	rs1076625	20685442	A	0.1402	0.1259	G	2.276	0.1314	1.133
1	rs1886740	20695831	T	0.2082	0.1909	C	2.386	0.1224	1.115
1	rs6680791	20698591	G	0.2082	0.1924	C	2.001	0.1572	1.104
1	rs1111366	20717763	A	0.4359	0.4485	C	0.8116	0.3676	0.9505
1	rs7513225	20762197	A	0.3816	0.3906	G	0.4271	0.5134	0.9631
1	rs12044712	20766279	G	0.07222	0.07166	T	0.005963	0.9384	1.008
1	rs750070	20769184	G	0.2602	0.2787	T	2.237	0.1347	0.9099
1	rs11812029	20779003	T	0.06724	0.07317	C	0.6871	0.4072	0.9131
1	rs11539080	20809314	G	0.03867	0.04013	T	0.07125	0.7895	0.9623
1	rs1253918	20813488	G	0.2108	0.2092	T	0.01888	0.8907	1.01
1	rs1152984	20814522	T	0.1858	0.1834	C	0.05191	0.8198	1.017
1	rs1144966	20816568	T	0.1871	0.185	C	0.03607	0.8494	1.014
1	rs580032	20933893	C	0.06797	0.0594	A	1.569	0.2103	1.155
1	rs527912	20934283	A	0.3691	0.3749	G	0.1812	0.6703	0.9756
1	rs1689924	20934796	T	0.4977	0.4894	C	0.3497	0.5543	1.034
1	rs12404655	20943195	C	0.2488	0.2305	T	2.344	0.1258	1.106
1	rs1614627	20946756	A	0.08405	0.0751	C	1.389	0.2386	1.13
1	rs10916837	20955183	C	0.06537	0.07453	A	1.629	0.2018	0.8686
1	rs10799655	20957431	T	0.1995	0.2043	C	0.1881	0.6645	0.9702
1	rs879089	20968516	G	0.3996	0.4087	A	0.4409	0.5067	0.9628
1	rs2298299	20974802	G	0.2121	0.1987	A	1.413	0.2346	1.086
1	rs1043443	20977380	C	0.2828	0.2781	T	0.1387	0.7096	1.023
1	rs1043502	20977748	C	0.2828	0.2786	A	0.1138	0.7358	1.021
1	rs640742	20984554	G	0.3881	0.3922	T	0.09024	0.7639	0.9829
1	rs623817	20986078	A	0.3852	0.3883	G	0.05238	0.819	0.9869
1	rs647812	20994217	C	0.4027	0.4063	T	0.07014	0.7911	0.985
1	rs12025916	21002726	C	0.1664	0.1526	T	1.804	0.1793	1.108
1	rs16824489	21022402	C	0.2983	0.2906	T	0.3665	0.5449	1.038
1	rs6426644	21035108	C	0.3772	0.3757	G	0.01321	0.9085	1.007
1	rs6426645	21035149	T	0.4761	0.4771	C	0.005242	0.9423	0.9959
1	rs10916851	21040151	T	0.1531	0.131	C	5.057	0.02453	1.199
1	rs519209	21043790	A	0.3519	0.3591	G	0.2898	0.5904	0.9688
1	rs659046	21047725	T	0.3341	0.3352	C	0.006396	0.9363	0.9953
1	rs592060	21050958	C	0.2433	0.2492	T	0.2363	0.6269	0.9686
1	rs17408061	21070238	G	0.03524	0.04144	A	1.326	0.2496	0.845
1	rs2274119	21071967	T	0.09109	0.09166	C	0.005048	0.9434	0.9931
1	rs589755	21099846	G	0.4484	0.4642	A	1.279	0.2582	0.9384
1	rs1152999	21123023	T	0.3664	0.3652	C	0.007691	0.9301	1.005
1	rs1152998	21124290	A	0.4059	0.4115	G	0.1672	0.6826	0.977
1	rs935918	21145660	A	0.3889	0.3898	G	0.004102	0.9489	0.9963
1	rs10753507	21152380	T	0.3818	0.3973	A	1.284	0.2572	0.937
1	rs4654873	21152384	T	0.3281	0.3304	C	0.03118	0.8598	0.9895
1	rs10799665	21152640	A	0.3457	0.3525	G	0.2577	0.6117	0.9706
1	rs2320590	21155195	C	0.4561	0.4666	T	0.556	0.4559	0.959
1	rs7543140	21180250	G	0.4081	0.4138	A	0.1721	0.6783	0.9767
1	rs4654726	21203898	A	0.4064	0.4119	C	0.1571	0.6919	0.9777
1	rs4654883	21213708	C	0.444	0.4566	T	0.8235	0.3642	0.9501
1	rs3767247	21227338	C	0.3902	0.3899	T	0.00079	0.9776	1.002
1	rs4654887	21234923	T	0.4073	0.4135	C	0.201	0.6539	0.9748
1	rs11805006	21249603	T	0.4518	0.4588	C	0.2451	0.6205	0.9722
1	rs10799677	21318456	C	0.4598	0.4721	A	0.7759	0.3784	0.9518
1	rs12741305	21320187	C	0.03597	0.04288	T	1.61	0.2045	0.8327
1	rs6691824	21417577	G	0.4049	0.4091	T	0.0902	0.7639	0.983
1	rs7532667	21438239	C	0.4051	0.4098	T	0.1199	0.7292	0.9805
1	rs12402486	21447935	T	0.4548	0.474	C	1.763	0.1842	0.9255
1	rs6685831	21507888	T	0.4031	0.4083	C	0.1399	0.7084	0.9789
1	rs4654905	21509558	G	0.4203	0.43	A	0.4935	0.4824	0.961
1	rs12131134	21534237	A	0.4453	0.4563	C	0.6258	0.4289	0.9565
1	rs2038090	21551550	C	0.308	0.3102	A	0.02998	0.8625	0.9896
1	rs3026897	21564039	A	0.01367	0.01534	C	0.249	0.6178	0.8896
1	rs3026883	21581979	A	0.3059	0.3152	C	0.5072	0.4764	0.9573
1	rs212539	21592392	T	0.3766	0.3843	C	0.3276	0.5671	0.9675
1	rs212540	21593117	G	0.3908	0.3946	A	0.0742	0.7853	0.9845
1	rs3026866	21598372	T	0.08164	0.08537	C	0.2313	0.6306	0.9525
1	rs3026843	21634322	A	0.03885	0.03837	G	0.008	0.9287	1.013
1	rs12116775	21640501	T	0.03909	0.03973	C	0.01377	0.9066	0.9833
1	rs84853	21641522	T	0.4562	0.4618	C	0.1606	0.6886	0.9777
1	rs7555660	21731734	T	0.08164	0.07986	C	0.05458	0.8153	1.024
1	rs1780321	21824108	C	0.3139	0.3107	T	0.05899	0.8081	1.015
1	rs869179	21840129	A	0.3315	0.3257	G	0.1931	0.6603	1.027
1	rs12145027	21847548	G	0.2154	0.2029	A	1.201	0.2732	1.078
1	rs885814	21875916	T	0.3195	0.3004	C	2.183	0.1395	1.094
1	rs3753782	21879524	G	0.1454	0.14	A	0.2963	0.5862	1.045
1	rs1767429	21889340	C	0.4178	0.3924	T	3.392	0.06551	1.111
1	rs1780316	21889635	T	0.05325	0.05328	C	1.66e-05	0.9967	0.9995
1	rs12025623	21892479	A	0.363	0.337	G	3.786	0.05169	1.121
1	rs7515386	21921736	A	0.1673	0.1621	G	0.2559	0.6129	1.039
1	rs10917023	21925603	C	0.0673	0.06565	T	0.05493	0.8147	1.027
1	rs829370	21933193	G	0.08425	0.07591	A	1.192	0.2748	1.12
1	rs829418	21943504	A	0.101	0.08543	G	3.658	0.05579	1.203
1	rs4654974	21954294	C	0.3999	0.4035	T	0.06663	0.7963	0.9854
1	rs11591167	21958536	T	0.1365	0.1427	C	0.4077	0.5231	0.9497
1	rs829374	21988622	C	0.2937	0.2857	T	0.4023	0.5259	1.04
1	rs4654770	22147077	A	0.1667	0.153	G	1.765	0.184	1.107
1	rs6684152	22147764	C	0.2545	0.2447	T	0.6552	0.4183	1.054
1	rs3767138	22174600	T	0.181	0.1707	C	0.9247	0.3362	1.073
1	rs4654997	22259050	A	0.007819	0.008655	G	0.1091	0.7412	0.9026
1	rs3117048	22345093	T	0.3034	0.3068	C	0.07295	0.7871	0.9837
1	rs2473307	22350834	A	0.4699	0.4803	G	0.5541	0.4566	0.9591
1	rs2473277	22361845	C	0.4586	0.4681	T	0.4644	0.4956	0.9625
1	rs16826452	22403107	C	0.02737	0.03265	T	1.224	0.2685	0.8335
1	rs2501311	22405590	G	0.06025	0.07677	A	5.451	0.01956	0.771
1	rs2056974	22409094	A	0.2426	0.2537	T	0.8513	0.3562	0.9419
1	rs2268177	22415410	A	0.1527	0.1385	T	2.085	0.1488	1.122
1	rs7412010	22436446	C	0.1453	0.1286	G	2.978	0.08439	1.151
1	rs3765350	22447316	G	0.2005	0.1744	A	5.715	0.01682	1.187
1	rs2235529	22450487	T	0.1364	0.1241	C	1.686	0.1942	1.114
1	rs10917157	22453324	C	0.05516	0.04642	T	2.021	0.1552	1.199
1	rs10917158	22454373	C	0.1721	0.1677	G	0.1681	0.6818	1.031
1	rs7544210	22455142	G	0.4246	0.4181	A	0.2209	0.6384	1.027
1	rs2865174	22465160	G	0.06476	0.08195	A	5.518	0.01882	0.7757
1	rs3820282	22468215	A	0.1401	0.1233	G	3.132	0.07678	1.158
1	rs12042083	22472732	T	0.1848	0.1707	C	1.719	0.1899	1.101
1	rs7515106	22473410	C	0.1957	0.177	T	2.934	0.08674	1.131
1	rs7542242	22477493	A	0.3324	0.3417	G	0.4946	0.4819	0.9592
1	rs7517829	22480159	C	0.4199	0.3905	T	4.567	0.03259	1.13
1	rs16826658	22485871	C	0.3784	0.3824	A	0.08463	0.7711	0.9834
1	rs2744721	22487036	T	0.3976	0.4028	C	0.1467	0.7017	0.9783
1	rs7521902	22490724	T	0.2035	0.1998	G	0.1069	0.7437	1.023
1	rs2807357	22491984	G	0.3898	0.3882	A	0.01469	0.9035	1.007
1	rs3920498	22492887	G	0.1749	0.1516	C	5.032	0.02488	1.186
1	rs909813	22496703	C	0.1836	0.2156	T	8.17	0.00426	0.8183
1	rs17360053	22499530	G	0.3887	0.3729	A	1.34	0.2471	1.069
1	rs2807347	22533608	T	0.1304	0.1373	G	0.5298	0.4667	0.9418
1	rs2473247	22535811	A	0.3067	0.3303	G	3.265	0.07077	0.897
1	rs17356087	22536534	G	0.1264	0.1318	A	0.3327	0.5641	0.953
1	rs2744734	22549729	A	0.2431	0.2514	G	0.4638	0.4959	0.9566
1	rs17356177	22549764	T	0.06646	0.07317	C	0.8848	0.3469	0.9017
1	rs1033455	22554625	T	0.4088	0.4233	C	1.095	0.2954	0.9423
1	rs2744744	22568747	A	0.3987	0.4154	G	1.468	0.2256	0.9333
1	rs909814	22573942	A	0.4071	0.421	G	0.9936	0.3189	0.9442
1	rs2807338	22577425	A	0.3995	0.4225	G	2.779	0.0955	0.9095
1	rs6426747	22639190	T	0.2279	0.2445	A	1.941	0.1635	0.9122
1	rs6660548	22680079	C	0.1461	0.144	T	0.04591	0.8303	1.017
1	rs11810751	22691597	G	0.183	0.1846	T	0.02427	0.8762	0.9888
1	rs7524102	22698447	G	0.1852	0.1869	A	0.02447	0.8757	0.9888
1	rs12568930	22702231	C	0.184	0.1865	T	0.05211	0.8194	0.9837
1	rs6696981	22702858	A	0.1211	0.1235	C	0.07022	0.791	0.9776
1	rs7543680	22731269	A	0.2312	0.2258	G	0.2144	0.6434	1.031
1	rs12133700	22780927	A	0.2758	0.2447	G	6.404	0.01139	1.175
1	rs12408859	22786476	A	0.2336	0.2518	G	2.293	0.13	0.9058
1	rs10493015	22788224	C	0.3715	0.3946	T	2.877	0.08986	0.9069
1	rs2007200	22807171	C	0.3426	0.3576	A	1.264	0.2609	0.9361
1	rs2281354	22853141	T	0.3395	0.3563	C	1.59	0.2073	0.9285
1	rs12130348	22863296	T	0.3031	0.2659	C	8.666	0.003242	1.201
1	rs209710	22875879	A	0.3139	0.3127	G	0.008132	0.9281	1.005
1	rs209709	22877813	G	0.1477	0.1405	A	0.5333	0.4652	1.06
1	rs209736	22891409	G	0.2849	0.2875	A	0.04215	0.8373	0.9873
1	rs11580191	22902523	T	0.08477	0.08458	C	0.0005727	0.9809	1.002
1	rs3767555	22914160	G	0.07036	0.07583	C	0.56	0.4543	0.9224
1	rs11801773	22921463	C	0.04812	0.04013	A	1.932	0.1646	1.209
1	rs11585855	22923689	A	0.04902	0.04016	C	2.346	0.1256	1.232
1	rs10917268	22937818	T	0.07617	0.08065	C	0.3532	0.5523	0.94
1	rs682658	22968815	T	0.4773	0.4685	G	0.3979	0.5282	1.036
1	rs294179	22974928	G	0.4566	0.4465	A	0.5302	0.4665	1.042
1	rs17433871	23016103	G	0.2667	0.2701	A	0.07545	0.7836	0.9828
1	rs2182703	23026489	C	0.3538	0.3409	T	0.9278	0.3354	1.058
1	rs6669666	23068465	A	0.193	0.1916	G	0.01581	0.9	1.009
1	rs6426763	23068761	C	0.2051	0.1835	T	3.804	0.05112	1.148
1	rs10917288	23071845	C	0.2023	0.1833	G	2.965	0.08507	1.13
1	rs876685	23072420	G	0.08789	0.09717	A	1.308	0.2528	0.8953
1	rs10157808	23076916	C	0.0625	0.06137	G	0.02808	0.8669	1.02
1	rs4233292	23080351	C	0.07053	0.06741	T	0.193	0.6604	1.05
1	rs893964	23086096	T	0.1982	0.1772	C	3.699	0.05445	1.148
1	rs4654814	23094421	T	0.2718	0.2614	C	0.6938	0.4049	1.054
1	rs4655107	23094454	A	0.2389	0.2215	G	2.173	0.1404	1.103
1	rs1561624	23101688	A	0.1473	0.1412	C	0.3767	0.5394	1.05
1	rs4655108	23104384	A	0.1441	0.1479	G	0.1457	0.7027	0.9702
1	rs2817909	23106213	C	0.07529	0.07295	T	0.1018	0.7496	1.035
1	rs12723359	23137761	C	0.2915	0.2907	T	0.003521	0.9527	1.004
1	rs6694899	23138844	C	0.2908	0.2892	T	0.01688	0.8966	1.008
1	rs2817872	23139126	A	0.2907	0.2899	G	0.003567	0.9524	1.004
1	rs2869511	23140700	G	0.291	0.2904	A	0.002449	0.9605	1.003
1	rs7536195	23142496	T	0.1027	0.1098	C	0.6623	0.4157	0.9287
1	rs309495	23238023	A	0.3177	0.3092	G	0.4284	0.5128	1.04
1	rs4654828	23283076	A	0.3216	0.3139	G	0.3459	0.5565	1.036
1	rs6300	23519633	G	0.09766	0.0952	A	0.08827	0.7664	1.029
1	rs676643	23521340	A	0.1838	0.1755	G	0.5952	0.4404	1.058
1	rs10917369	23612144	G	0.001562	0.00118	A	0.1361	0.7122	1.324
1	rs602352	23618624	T	0.02617	0.02478	A	0.09899	0.753	1.058
1	rs2849028	23688933	T	0.2648	0.2573	C	0.3785	0.5384	1.04
1	rs1740481	23701312	G	0.1145	0.1007	A	2.509	0.1132	1.154
1	rs946267	23747703	T	0.1367	0.1271	A	1.038	0.3083	1.088
1	rs1198427	23752898	C	0.1369	0.1273	G	1.038	0.3083	1.088
1	rs1198432	23756155	A	0.1077	0.09755	G	1.415	0.2343	1.116
1	rs1198433	23756695	A	0.1315	0.122	G	1.04	0.3077	1.09
1	rs1198434	23758134	A	0.109	0.09953	G	1.221	0.2691	1.107
1	rs1207124	23760408	A	0.1074	0.09819	G	1.162	0.281	1.105
1	rs2297841	23764149	C	0.136	0.1256	G	1.225	0.2685	1.096
1	rs1077514	23766233	G	0.1371	0.1275	A	1.035	0.309	1.088
1	rs2510072	23769674	A	0.1051	0.09771	G	0.7639	0.3821	1.085
1	rs7534474	23773851	A	0.1086	0.09992	G	1.027	0.3108	1.097
1	rs1009590	23823798	G	0.08242	0.08065	C	0.05376	0.8166	1.024
1	rs2811963	23824242	A	0.09102	0.0834	C	0.9295	0.335	1.1
1	rs2742966	23826786	G	0.153	0.1507	C	0.05257	0.8187	1.018
1	rs3820028	23834486	T	0.5035	0.4854	C	1.666	0.1968	1.075
1	rs3218203	23837560	G	0.1823	0.1887	C	0.3446	0.5572	0.9584
1	rs3218177	23845288	T	0.03438	0.03541	C	0.0402	0.8411	0.9699
1	rs2038027	23848042	A	0.4593	0.4732	G	0.9897	0.3198	0.9455
1	rs2742976	23858002	T	0.3529	0.3513	G	0.01562	0.9005	1.007
1	rs3218121	23858317	A	0.08594	0.08183	G	0.2806	0.5963	1.055
1	rs6667575	23859521	T	0.291	0.2836	C	0.3393	0.5602	1.037
1	rs760607	23862653	C	0.4145	0.4036	T	0.6193	0.4313	1.046
1	rs11576825	23866601	C	0.07085	0.06783	G	0.175	0.6757	1.048
1	rs2071494	23884369	G	0.0375	0.04013	A	0.2358	0.6273	0.932
1	rs2811946	23902416	T	0.4383	0.4402	G	0.01822	0.8926	0.9924
1	rs2811987	23937261	G	0.3105	0.3065	A	0.1003	0.7515	1.019
1	rs7545291	23939517	G	0.3114	0.3074	C	0.09552	0.7573	1.019
1	rs12746273	23950177	T	0.2255	0.2155	C	0.7288	0.3933	1.059
1	rs12760004	23964809	A	0.2332	0.2325	G	0.00359	0.9522	1.004
1	rs2902663	23994201	T	0.5035	0.4858	G	1.596	0.2065	1.073
1	rs6673851	24004331	T	0.3241	0.3076	C	1.596	0.2064	1.079
1	rs10917411	24005465	T	0.373	0.3937	G	2.286	0.1305	0.9164
1	rs10799802	24009544	C	0.3712	0.3889	T	1.662	0.1974	0.9278
1	rs3753270	24018224	T	0.1566	0.152	C	0.2133	0.6442	1.036
1	rs3820033	24021737	T	0.157	0.1518	C	0.2623	0.6085	1.04
1	rs11714	24128467	C	0.08867	0.09166	T	0.1388	0.7094	0.9642
1	rs6689056	24364531	A	0.3219	0.3332	G	0.733	0.3919	0.9501
1	rs12401982	24372971	T	0.04453	0.03698	C	1.86	0.1726	1.214
1	rs6693386	24385330	G	0.001178	0.00119	A	0.0001347	0.9907	0.9906
1	rs4648930	24389035	C	0.08047	0.08615	T	0.5396	0.4626	0.9283
1	rs3934861	24431956	C	0.5031	0.4902	T	0.8569	0.3546	1.053
1	rs12062136	24433006	T	0.06501	0.05911	G	0.7414	0.3892	1.107
1	rs10794665	24446128	T	0.4041	0.3848	C	2.001	0.1572	1.085
1	rs3795300	24447214	C	0.3709	0.3871	T	1.422	0.2331	0.9335
1	rs12071691	24450205	A	0.02782	0.03512	G	2.224	0.1358	0.7862
1	rs11577442	24453078	C	0.4363	0.4634	T	3.794	0.05144	0.8961
1	rs7418238	24463417	C	0.1287	0.1336	T	0.2632	0.6079	0.9583
1	rs10903022	24465113	T	0.3801	0.3631	C	1.574	0.2096	1.075
1	rs10903034	24480905	G	0.4382	0.4437	A	0.1571	0.6918	0.9779
1	rs10903035	24481940	C	0.3323	0.3336	T	0.009773	0.9213	0.9941
1	rs11249006	24482474	A	0.3139	0.3147	G	0.003746	0.9512	0.9963
1	rs1416834	24486660	C	0.3992	0.4004	T	0.007335	0.9317	0.9951
1	rs1416835	24486955	A	0.3988	0.4001	G	0.008315	0.9273	0.9948
1	rs7552086	24488450	C	0.3183	0.3213	T	0.05045	0.8223	0.9866
1	rs10903038	24491058	C	0.2934	0.2895	A	0.0903	0.7638	1.019
1	rs7520329	24498911	A	0.2998	0.3131	C	1.052	0.3051	0.9393
1	rs11587500	24516880	T	0.5129	0.4862	C	3.626	0.05688	1.113
1	rs7552167	24518643	T	0.1322	0.1385	C	0.4235	0.5152	0.9481
1	rs4649203	24519920	C	0.2668	0.249	T	2.111	0.1462	1.098
1	rs11249024	24527095	G	0.1102	0.1172	A	0.6335	0.4261	0.9322
1	rs6696471	24532067	G	0.4156	0.417	A	0.01086	0.917	0.9941
1	rs16860738	24532144	C	0.1633	0.1522	T	1.17	0.2795	1.087
1	rs7539076	24540521	G	0.01172	0.01023	A	0.2611	0.6094	1.147
1	rs11249039	24552835	C	0.3438	0.345	T	0.008883	0.9249	0.9945
1	rs10903062	24556756	T	0.3859	0.3899	C	0.08225	0.7743	0.9837
1	rs12131684	24567435	T	0.3414	0.3564	C	1.264	0.2608	0.9361
1	rs4648955	24568090	A	0.3414	0.3564	G	1.264	0.2608	0.9361
1	rs7526505	24575345	C	0.2207	0.1959	T	4.754	0.02923	1.162
1	rs6688902	24579435	G	0.2297	0.2089	A	3.222	0.07266	1.129
1	rs11249058	24583452	G	0.2318	0.2097	A	3.634	0.05661	1.137
1	rs12568599	24667300	A	0.2164	0.2063	G	0.7813	0.3767	1.063
1	rs12568609	24667423	A	0.2154	0.2056	G	0.7343	0.3915	1.061
1	rs501748	24720003	A	0.3841	0.3843	G	0.0001189	0.9913	0.9994
1	rs10489441	24742112	A	0.1375	0.1181	G	4.299	0.03813	1.19
1	rs6670829	24751920	T	0.3789	0.3807	C	0.01758	0.8945	0.9924
1	rs2281184	24752573	C	0.3191	0.3226	A	0.06927	0.7924	0.9843
1	rs195725	24792617	T	0.3793	0.3783	A	0.004894	0.9442	1.004
1	rs431454	24827829	G	0.04531	0.05193	A	1.207	0.2719	0.8666
1	rs16829859	24874674	T	0.1605	0.1711	C	1.032	0.3097	0.9264
1	rs12129478	24904255	G	0.2213	0.2305	A	0.6066	0.4361	0.9488
1	rs4073051	24907415	C	0.3418	0.3458	T	0.09018	0.7639	0.9825
1	rs11249138	24910319	G	0.4062	0.4122	A	0.187	0.6654	0.9757
1	rs12353957	24922056	C	0.1977	0.2006	T	0.0707	0.7903	0.9815
1	rs11249141	24932733	C	0.2812	0.2868	T	0.192	0.6613	0.9732
1	rs2105184	24954966	T	0.4605	0.4681	C	0.2976	0.5854	0.9698
1	rs9725269	24968290	A	0.4598	0.4673	G	0.2949	0.5871	0.97
1	rs16829963	25044726	A	0.027	0.02793	G	0.04176	0.8381	0.9656
1	rs6600275	25186069	G	0.3412	0.3579	A	1.543	0.2142	0.929
1	rs3131513	25193155	C	0.3922	0.4008	T	0.3956	0.5294	0.9646
1	rs4648881	25197155	C	0.4792	0.5071	T	3.964	0.04649	0.8943
1	rs13157	25227677	T	0.05226	0.04213	C	2.891	0.08905	1.254
1	rs7517302	25254317	G	0.407	0.4131	A	0.1963	0.6578	0.9751
1	rs11249206	25277982	T	0.4789	0.4854	C	0.2184	0.6403	0.9742
1	rs1848186	25282856	C	0.4176	0.399	A	1.716	0.1903	1.08
1	rs4648888	25286151	C	0.4187	0.4013	T	1.601	0.2058	1.075
1	rs6695069	25302014	G	0.1062	0.1129	A	0.5787	0.4468	0.9341
1	rs11584631	25314118	T	0.03618	0.02956	C	1.682	0.1947	1.233
1	rs9438878	25321597	C	0.09556	0.09785	T	0.07578	0.7831	0.9741
1	rs9438880	25322574	A	0.1965	0.2027	G	0.3018	0.5827	0.962
1	rs4320727	25351581	G	0.3822	0.3942	A	0.765	0.3818	0.951
1	rs11249247	25359373	T	0.08621	0.09044	C	0.2832	0.5946	0.9488
1	rs10903128	25363338	T	0.2941	0.2987	C	0.1248	0.7238	0.9786
1	rs1702312	25364652	A	0.4547	0.4677	G	0.8747	0.3496	0.9488
1	rs12403541	25382556	A	0.1557	0.1472	G	0.7005	0.4026	1.068
1	rs1997927	25382618	A	0.3895	0.3932	G	0.07179	0.7887	0.9846
1	rs10437112	25384437	C	0.4445	0.45	T	0.1589	0.6901	0.9778
1	rs311452	25392364	T	0.2924	0.2828	C	0.5696	0.4504	1.048
1	rs448385	25395133	T	0.4397	0.4181	C	2.435	0.1186	1.092
1	rs11585730	25396898	T	0.1388	0.1328	G	0.3917	0.5314	1.053
1	rs4568778	25397967	A	0.4595	0.4494	G	0.522	0.47	1.042
1	rs17257009	25398688	T	0.1412	0.1346	G	0.4514	0.5016	1.056
1	rs380337	25401850	A	0.4906	0.4851	G	0.1586	0.6904	1.023
1	rs10493026	25407854	A	0.1902	0.1865	C	0.1184	0.7308	1.025
1	rs311461	25418010	C	0.3339	0.3377	T	0.08309	0.7732	0.983
1	rs311464	25419442	T	0.2369	0.2373	C	0.001286	0.9714	0.9976
1	rs11578154	25421777	T	0.09456	0.08967	C	0.3493	0.5545	1.06
1	rs2143162	25466947	T	0.2445	0.2661	C	3.132	0.07677	0.8925
1	rs926461	25486203	G	0.2746	0.2876	A	1.06	0.3032	0.9379
1	rs926462	25486299	A	0.2746	0.2876	G	1.06	0.3032	0.9379
1	rs7527379	25495966	A	0.2637	0.2763	G	1.017	0.3132	0.938
1	rs7541095	25761291	T	0.4746	0.467	C	0.2966	0.586	1.031
1	rs10903129	25768937	A	0.4738	0.467	G	0.2419	0.6229	1.028
1	rs4659356	25900215	G	0.4042	0.4181	A	1.015	0.3136	0.9442
1	rs760599	26106232	C	0.3559	0.367	T	0.6901	0.4061	0.9527
1	rs12037513	26224633	G	0.3012	0.2954	A	0.2004	0.6544	1.028
1	rs2992068	26275548	C	0.1328	0.1416	A	0.836	0.3606	0.9283
1	rs2992064	26278253	A	0.132	0.137	C	0.2712	0.6025	0.9582
1	rs298456	26283961	A	0.1762	0.1975	G	3.813	0.05085	0.869
1	rs3008241	26327751	T	0.1525	0.153	C	0.003159	0.9552	0.9956
1	rs2783711	26428864	T	0.1902	0.1908	C	0.002596	0.9594	0.9964
1	rs1981135	26447739	C	0.1494	0.1515	T	0.04327	0.8352	0.9838
1	rs17257113	26449595	T	0.1879	0.1888	C	0.007326	0.9318	0.9939
1	rs17163588	26450009	A	0.1891	0.1896	G	0.002532	0.9599	0.9964
1	rs11247864	26517667	C	0.3432	0.3294	T	1.082	0.2983	1.064
1	rs11809207	26521140	T	0.1967	0.1964	C	0.0009881	0.9749	1.002
1	rs6696025	26617774	A	0.3208	0.3226	G	0.01955	0.8888	0.9916
1	rs7541416	26622911	A	0.1152	0.1141	G	0.01664	0.8973	1.011
1	rs17163868	26648381	T	0.1623	0.1625	C	0.0001296	0.9909	0.9991
1	rs12563321	26666502	A	0.2229	0.2155	G	0.4014	0.5264	1.044
1	rs10902742	26676257	A	0.2104	0.2005	C	0.771	0.3799	1.063
1	rs4233461	26681306	G	0.4721	0.4629	A	0.4178	0.518	1.038
1	rs4354529	26692050	G	0.09453	0.08701	A	0.8743	0.3498	1.095
1	rs11247946	26719115	G	0.3556	0.348	A	0.3229	0.5699	1.034
1	rs12722898	26721287	G	0.4234	0.4127	A	0.6012	0.4381	1.045
1	rs6598964	26746327	T	0.3934	0.3917	C	0.0147	0.9035	1.007
1	rs12728900	26746807	A	0.2364	0.2459	G	0.6191	0.4314	0.9497
1	rs17340420	26802465	T	0.2486	0.2766	C	5.134	0.02346	0.8656
1	rs12741800	26802548	A	0.4949	0.4725	G	2.576	0.1085	1.094
1	rs12046614	26851729	C	0.243	0.2502	A	0.3587	0.5492	0.9618
1	rs12096570	26852707	G	0.2376	0.2349	A	0.05237	0.819	1.015
1	rs11247963	26855401	T	0.2017	0.1799	C	3.922	0.04767	1.152
1	rs11589734	26860999	G	0.4902	0.4669	A	2.775	0.09575	1.098
1	rs11576136	26861281	T	0.07109	0.0771	C	0.6718	0.4124	0.9161
1	rs72651546	26899523	C	0.09202	0.1045	G	2.231	0.1353	0.868
1	rs2296399	26899671	G	0.1247	0.1011	C	6.927	0.008489	1.266
1	rs282178	26899687	T	0.2275	0.2227	G	0.1586	0.6905	1.028
1	rs282179	26900735	C	0.2206	0.2185	G	0.03294	0.856	1.012
1	rs11113	26901090	G	0.4258	0.3968	A	4.378	0.0364	1.127
1	rs4970501	26904660	T	0.334	0.3244	C	0.5293	0.4669	1.044
1	rs6598857	26905038	C	0.3137	0.3171	T	0.06834	0.7938	0.9844
1	rs72651549	26905236	G	0.06133	0.05311	A	1.597	0.2063	1.165
1	rs11247594	27067417	A	0.2392	0.251	G	0.9528	0.329	0.9384
1	rs737524	27180829	G	0.3863	0.3965	T	0.5582	0.455	0.958
1	rs3170660	27210721	A	0.375	0.3615	G	0.9922	0.3192	1.06
1	rs4378228	27222597	G	0.3641	0.3489	A	1.272	0.2594	1.068
1	rs12755215	27333622	T	0.07165	0.06732	C	0.3691	0.5435	1.069
1	rs12730312	27378338	T	0.08053	0.07986	C	0.007835	0.9295	1.009
1	rs12130845	27400718	G	0.04027	0.03976	A	0.008363	0.9271	1.013
1	rs12142002	27416541	G	0.3908	0.3827	A	0.3545	0.5516	1.035
1	rs12125221	27417917	T	0.09609	0.09599	C	0.0001661	0.9897	1.001
1	rs11247611	27467984	T	0.1137	0.1054	C	0.8883	0.3459	1.088
1	rs4970518	27647082	C	0.2913	0.3081	T	1.692	0.1934	0.9233
1	rs11587965	27666378	T	0.04492	0.04249	C	0.181	0.6705	1.06
1	rs11247639	27679692	T	0.2961	0.287	C	0.5096	0.4753	1.045
1	rs3813795	27679797	A	0.2926	0.2854	G	0.3205	0.5713	1.036
1	rs12742921	27682126	G	0.2108	0.1971	A	1.443	0.2296	1.088
1	rs7521552	27686063	G	0.007143	0.005221	C	0.7524	0.3857	1.371
1	rs17340684	27786334	C	0.1342	0.1225	T	1.551	0.213	1.11
1	rs6685856	27800482	T	0.0939	0.09481	C	0.01237	0.9115	0.9894
1	rs1292081	27971502	G	0.139	0.1364	A	0.06908	0.7927	1.022
1	rs1767523	28056342	C	0.4863	0.4866	T	0.0004819	0.9825	0.9988
1	rs3766400	28209366	T	0.3306	0.3311	C	0.001451	0.9696	0.9977
1	rs2236074	28211384	A	0.3968	0.3859	G	0.6333	0.4261	1.047
1	rs11399	28212806	A	0.1275	0.1168	G	1.337	0.2475	1.104
1	rs17257252	28220484	A	0.2445	0.2415	C	0.06195	0.8034	1.016
1	rs17257259	28223377	T	0.03711	0.04052	A	0.3976	0.5283	0.9126
1	rs6598912	28233289	T	0.4169	0.406	C	0.6164	0.4324	1.046
1	rs6700473	28236682	A	0.408	0.3945	G	0.9659	0.3257	1.058
1	rs4908369	28244082	A	0.4377	0.4479	G	0.5371	0.4636	0.9595
1	rs3737809	28261593	C	0.4325	0.4392	T	0.2271	0.6337	0.9734
1	rs4256835	28276389	A	0.2443	0.2325	G	0.9839	0.3212	1.067
1	rs4614288	28276647	A	0.2408	0.2311	C	0.6666	0.4142	1.055
1	rs3813804	28282206	T	0.2781	0.2695	C	0.4764	0.4901	1.044
1	rs4466676	28294710	T	0.1987	0.1816	C	2.412	0.1204	1.118
1	rs11247752	28426001	C	0.3256	0.3383	A	0.9247	0.3363	0.9444
1	rs6598919	28432549	T	0.4605	0.4701	C	0.4656	0.495	0.9624
1	rs11247756	28460706	G	0.189	0.1755	A	1.563	0.2112	1.095
1	rs11247757	28460745	C	0.1914	0.181	T	0.9186	0.3379	1.071
1	rs10794512	28461640	T	0.1516	0.1444	G	0.478	0.4893	1.058
1	rs313151	28478028	T	0.1824	0.1668	C	2.16	0.1416	1.115
1	rs313990	28489692	C	0.1836	0.1672	T	2.372	0.1235	1.12
1	rs17162990	28523238	A	0.1078	0.1243	G	3.385	0.06579	0.8512
1	rs9508	28564279	G	0.2969	0.2714	A	4.056	0.04401	1.133
1	rs580800	28585213	C	0.3133	0.3041	T	0.5048	0.4774	1.044
1	rs519176	28586984	T	0.05677	0.06969	C	3.585	0.0583	0.8036
1	rs508772	28589578	T	0.4457	0.4638	C	1.686	0.1941	0.9296
1	rs543240	28596084	G	0.3547	0.3485	A	0.2111	0.6459	1.027
1	rs7532379	28604673	T	0.3258	0.3311	A	0.1637	0.6858	0.9762
1	rs6669686	28623600	G	0.3315	0.3438	C	0.8433	0.3585	0.9462
1	rs7528486	28641825	A	0.2738	0.2957	C	2.987	0.08396	0.8983
1	rs9426308	28876200	A	0.2946	0.3089	G	1.238	0.2659	0.9343
1	rs3795845	28931625	C	0.2801	0.2994	A	2.307	0.1288	0.9105
1	rs6673481	28990270	C	0.3388	0.321	G	1.827	0.1764	1.084
1	rs9426298	28990922	T	0.3362	0.3186	C	1.784	0.1817	1.083
1	rs7534265	28992064	G	0.3333	0.3135	T	2.283	0.1308	1.095
1	rs10915195	29076872	T	0.007059	0.005118	G	0.7917	0.3736	1.382
1	rs2298896	29166138	C	0.3484	0.3541	A	0.1764	0.6744	0.9757
1	rs6697423	29170495	A	0.05004	0.05625	G	0.9791	0.3224	0.8837
1	rs508448	29181525	C	0.4719	0.4595	T	0.7875	0.3749	1.051
1	rs204069	29194818	A	0.3461	0.3537	G	0.3209	0.5711	0.9673
1	rs150088	29262533	T	0.2863	0.3088	C	3.085	0.07902	0.898
1	rs2985319	29289616	T	0.01173	0.01023	C	0.2641	0.6073	1.148
1	rs4275422	29294044	C	0.1176	0.1086	A	1.031	0.31	1.094
1	rs12045750	29428942	A	0.1012	0.09441	C	0.6602	0.4165	1.08
1	rs575710	29446655	C	0.08633	0.07278	T	3.198	0.07374	1.204
1	rs2319014	29549996	G	0.09343	0.09166	T	0.04768	0.8271	1.021
1	rs12057666	29571758	G	0.0739	0.0623	T	2.682	0.1015	1.201
1	rs16838061	29581090	C	0.4011	0.3882	G	0.8885	0.3459	1.056
1	rs4654400	29584271	T	0.4017	0.416	C	1.059	0.3034	0.9427
1	rs4428852	29607279	A	0.3909	0.3901	G	0.003019	0.9562	1.003
1	rs3737606	29630956	C	0.2375	0.2451	T	0.4006	0.5268	0.9594
1	rs7514218	29780757	T	0.2002	0.1922	C	0.5128	0.4739	1.052
1	rs12758197	29784150	C	0.2016	0.1983	T	0.08649	0.7687	1.021
1	rs11804085	29794648	C	0.4898	0.4585	A	5	0.02534	1.134
1	rs4654314	29796218	G	0.1128	0.1209	A	0.8121	0.3675	0.9241
1	rs1581798	29799278	G	0.1125	0.1205	A	0.7875	0.3749	0.9254
1	rs1325281	29799510	A	0.09358	0.1027	G	1.191	0.2751	0.9023
1	rs6664690	29827798	A	0.2852	0.2919	G	0.2774	0.5984	0.968
1	rs12079158	29866447	G	0.2273	0.1895	A	10.99	0.0009149	1.258
1	rs9283399	30097294	A	0.3738	0.3485	G	3.534	0.06013	1.116
1	rs271387	30118492	A	0.03984	0.03973	T	0.0004132	0.9838	1.003
1	rs271382	30121279	A	0.1521	0.1526	C	0.003138	0.9553	0.9956
1	rs271374	30124776	A	0.4107	0.4057	T	0.1244	0.7243	1.021
1	rs9728518	30126857	C	0.231	0.2349	T	0.1038	0.7473	0.9789
1	rs11589926	30134961	G	0.2121	0.2175	A	0.2234	0.6364	0.9683
1	rs12122021	30143678	T	0.3618	0.3704	C	0.4043	0.5249	0.9637
1	rs1572354	30143932	T	0.363	0.3726	G	0.5106	0.4749	0.9593
1	rs1572353	30146830	C	0.3828	0.3849	T	0.02408	0.8767	0.9911
1	rs166604	30148652	A	0.1871	0.1835	G	0.1122	0.7377	1.024
1	rs387232	30157559	G	0.3971	0.3976	T	0.001585	0.9682	0.9977
1	rs12140442	30158673	A	0.4107	0.4068	G	0.08013	0.7771	1.016
1	rs722497	30172044	T	0.4427	0.429	C	0.9671	0.3254	1.057
1	rs1441836	30172545	T	0.1263	0.1231	C	0.1151	0.7344	1.029
1	rs10914187	30174552	C	0.3585	0.3419	T	1.549	0.2133	1.076
1	rs12566362	30226827	A	0.1911	0.1994	G	0.5522	0.4574	0.9484
1	rs16832888	30229370	G	0.0627	0.06656	C	0.3136	0.5755	0.938
1	rs10914351	30234031	T	0.02385	0.02364	G	0.002334	0.9615	1.009
1	rs2121954	30246262	A	0.4691	0.4752	G	0.1889	0.6638	0.9759
1	rs1868304	30257073	A	0.3453	0.3513	G	0.2013	0.6537	0.974
1	rs6425840	30258944	T	0.4436	0.4381	C	0.1524	0.6963	1.022
1	rs6425878	30262312	T	0.3207	0.3151	C	0.1843	0.6677	1.026
1	rs12564644	30275487	G	0.0288	0.02193	A	2.391	0.122	1.323
1	rs4949476	30277330	A	0.4152	0.424	C	0.4037	0.5252	0.9646
1	rs4949477	30277668	G	0.4445	0.4334	A	0.6346	0.4257	1.046
1	rs10914475	30278550	A	0.1618	0.1538	G	0.6159	0.4326	1.062
1	rs11581596	30284704	T	0.3949	0.3989	G	0.08424	0.7716	0.9835
1	rs4949485	30285848	T	0.4074	0.4083	C	0.003777	0.951	0.9965
1	rs2166884	30288207	A	0.2975	0.2954	G	0.02598	0.872	1.01
1	rs993245	30297793	C	0.4596	0.445	T	1.04	0.3077	1.061
1	rs749663	30308744	T	0.3968	0.4051	C	0.3676	0.5443	0.9659
1	rs7533563	30317221	C	0.1965	0.1965	A	3.421e-09	1	1
1	rs12120617	30317917	C	0.2078	0.2028	T	0.1998	0.6549	1.031
1	rs7512834	30322046	G	0.3075	0.3147	A	0.3084	0.5787	0.967
1	rs895796	30368883	T	0.1391	0.1407	C	0.02719	0.869	0.9868
1	rs895793	30369569	G	0.2961	0.2849	C	0.7671	0.3811	1.056
1	rs2084436	30382007	A	0.1322	0.1326	G	0.001917	0.9651	0.9964
1	rs268955	30393790	G	0.1345	0.1296	A	0.2623	0.6086	1.043
1	rs155637	30398797	A	0.1341	0.1303	G	0.1618	0.6875	1.034
1	rs174837	30399314	A	0.1332	0.1317	G	0.02524	0.8738	1.013
1	rs155635	30399634	C	0.1354	0.1307	T	0.2404	0.624	1.042
1	rs4478859	30403470	C	0.2902	0.2891	T	0.007391	0.9315	1.005
1	rs16833076	30414182	C	0.1418	0.1463	A	0.2136	0.6439	0.9638
1	rs10914733	30449982	G	0.2987	0.3175	A	2.104	0.1469	0.9155
1	rs904300	30459412	A	0.2928	0.3161	G	3.277	0.07025	0.8956
1	rs267720	30497242	T	0.3152	0.3026	G	0.9454	0.3309	1.061
1	rs10914832	30501462	C	0.4094	0.4083	A	0.005654	0.9401	1.004
1	rs7511843	30509439	A	0.3246	0.342	C	1.699	0.1924	0.9246
1	rs12145453	30513725	C	0.2619	0.2488	T	1.151	0.2832	1.071
1	rs10753300	30516776	G	0.3254	0.3426	A	1.672	0.1959	0.9257
1	rs1966006	30532095	G	0.2967	0.2866	A	0.6295	0.4275	1.05
1	rs870859	30534426	T	0.2273	0.2136	G	1.33	0.2489	1.083
1	rs869357	30535114	A	0.5059	0.4941	G	0.7087	0.3999	1.048
1	rs267660	30540710	T	0.2298	0.2248	C	0.1836	0.6683	1.029
1	rs12742458	30576573	G	0.3198	0.3222	A	0.03249	0.857	0.9892
1	rs10915025	30578188	A	0.4511	0.4504	G	0.00253	0.9599	1.003
1	rs11584273	30620680	T	0.04453	0.04878	C	0.5179	0.4718	0.9088
1	rs6425865	30641610	G	0.06795	0.06373	A	0.3684	0.5439	1.071
1	rs10493043	30645986	G	0.2059	0.2097	A	0.113	0.7368	0.9771
1	rs12072928	30660839	G	0.2193	0.2288	T	0.6564	0.4179	0.9468
1	rs6698202	30710488	A	0.1579	0.1601	G	0.04507	0.8319	0.9839
1	rs12401903	30716994	A	0.2005	0.2081	T	0.4478	0.5034	0.9546
1	rs457987	30729872	T	0.04457	0.05516	C	3.02	0.08224	0.799
1	rs4949565	30734036	A	0.2486	0.2608	G	0.9975	0.3179	0.9378
1	rs376299	30754821	C	0.2473	0.2459	A	0.01329	0.9082	1.008
1	rs6678760	30764438	A	0.01328	0.0122	C	0.1196	0.7294	1.09
1	rs6696645	30850902	C	0.222	0.2197	A	0.03991	0.8416	1.014
1	rs12022741	30852413	G	0.1297	0.1132	A	3.259	0.07105	1.168
1	rs7520877	30860125	C	0.136	0.1165	T	4.395	0.03605	1.194
1	rs3855869	30879488	A	0.133	0.1161	T	3.327	0.06814	1.168
1	rs12031959	30887441	A	0.1926	0.1837	G	0.6561	0.4179	1.06
1	rs606404	30894160	G	0.4444	0.437	A	0.2858	0.5929	1.031
1	rs630582	30906160	G	0.01055	0.01062	A	0.0006793	0.9792	0.9929
1	rs744528	30918453	T	0.4742	0.4815	C	0.2718	0.6021	0.9712
1	rs1001704	30920818	A	0.4105	0.4209	G	0.5734	0.4489	0.9579
1	rs11583352	30945486	T	0.4901	0.4941	C	0.07807	0.7799	0.9844
1	rs11590978	30987720	A	0.4675	0.4704	G	0.04303	0.8357	0.9884
1	rs12127272	31007037	G	0.2473	0.2579	A	0.7613	0.3829	0.9453
1	rs4949270	31011165	C	0.2469	0.2537	T	0.3201	0.5716	0.9641
1	rs9628644	31013426	A	0.02188	0.01928	G	0.4274	0.5133	1.138
1	rs262611	31015122	A	0.2638	0.2567	C	0.3311	0.565	1.038
1	rs262609	31015727	C	0.2605	0.2526	T	0.4269	0.5135	1.043
1	rs1391377	31053082	C	0.1734	0.1841	T	0.9891	0.32	0.9299
1	rs525813	31058914	T	0.1728	0.1843	C	1.142	0.2853	0.9248
1	rs555920	31059864	G	0.2103	0.2174	T	0.3905	0.532	0.9582
1	rs1188432	31133242	T	0.2898	0.2949	C	0.1544	0.6943	0.9758
1	rs1188427	31140632	G	0.471	0.4842	C	0.8881	0.346	0.9485
1	rs1920423	31151219	A	0.02148	0.024	G	0.3624	0.5472	0.893
1	rs2700541	31151319	A	0.4717	0.4816	C	0.4939	0.4822	0.9611
1	rs7555192	31161483	T	0.03597	0.04016	C	0.6118	0.4341	0.8917
1	rs11801629	31231126	G	0.2888	0.2895	C	0.002888	0.9571	0.9967
1	rs10914202	31252206	C	0.5051	0.491	T	1.018	0.313	1.058
1	rs11802256	31258259	G	0.2926	0.3024	A	0.5638	0.4527	0.9539
1	rs16865759	31258724	A	0.2872	0.299	G	0.858	0.3543	0.9446
1	rs12726862	31267470	T	0.1641	0.1577	C	0.3764	0.5395	1.048
1	rs4949181	31282326	T	0.2146	0.2231	C	0.5303	0.4665	0.9519
1	rs1407891	31294767	T	0.2262	0.2307	C	0.1422	0.7061	0.9751
1	rs746700	31297519	A	0.2226	0.2281	G	0.2222	0.6374	0.9689
1	rs2377570	31298769	A	0.2204	0.2248	G	0.1402	0.7081	0.9751
1	rs10914216	31301797	C	0.2234	0.2286	T	0.1914	0.6618	0.9711
1	rs12029838	31315286	A	0.09336	0.09756	C	0.2608	0.6096	0.9525
1	rs4949184	31347399	A	0.1873	0.183	G	0.1516	0.697	1.029
1	rs2491133	31350566	T	0.3358	0.3415	C	0.182	0.6697	0.9751
1	rs6695189	31354077	A	0.08672	0.09048	G	0.2235	0.6364	0.9545
1	rs10753239	31362224	C	0.464	0.478	T	0.9909	0.3195	0.9457
1	rs7529390	31372686	T	0.0957	0.1046	G	1.131	0.2876	0.9055
1	rs10158813	31378286	C	0.1066	0.1098	T	0.1354	0.7129	0.9674
1	rs6680835	31387330	A	0.3784	0.3744	C	0.08413	0.7718	1.017
1	rs12404568	31476830	T	0.1182	0.1288	C	1.279	0.258	0.9069
1	rs6425713	31606472	A	0.0007843	0.002756	G	2.802	0.09412	0.284
1	rs6680246	31687659	C	0.4203	0.4555	T	6.433	0.0112	0.8666
1	rs7544003	31689088	T	0.383	0.4157	C	5.686	0.0171	0.8722
1	rs2275435	31898536	G	0.4142	0.4298	A	1.273	0.2591	0.9379
1	rs4261154	31921862	G	0.2783	0.2699	A	0.4604	0.4975	1.044
1	rs2105217	31928387	G	0.2771	0.2708	A	0.2369	0.6264	1.032
1	rs4949460	32143138	G	0.4432	0.4242	A	1.869	0.1716	1.08
1	rs2297680	32156940	A	0.1147	0.1097	C	0.3175	0.5731	1.051
1	rs2297679	32157009	T	0.115	0.109	G	0.461	0.4972	1.063
1	rs11582772	32260562	G	0.01564	0.01181	A	1.378	0.2405	1.329
1	rs12737935	32281404	C	0.1217	0.1145	T	0.634	0.4259	1.072
1	rs12733547	32307399	T	0.1234	0.1197	G	0.1681	0.6818	1.036
1	rs12756311	32311328	T	0.1238	0.1196	C	0.2142	0.6435	1.04
1	rs636503	32403089	C	0.1384	0.1404	T	0.04376	0.8343	0.9832
1	rs600035	32412538	T	0.1362	0.1354	C	0.007596	0.9305	1.007
1	rs6660562	32451343	G	0.02227	0.0177	A	1.355	0.2443	1.264
1	rs12076706	32478537	G	0.02031	0.01534	A	1.799	0.1799	1.331
1	rs669538	32711360	A	0.2766	0.2817	G	0.1652	0.6844	0.9749
1	rs12124085	32718780	C	0.002502	0.005508	T	2.703	0.1002	0.4529
1	rs35021967	32723355	A	0.1185	0.1302	G	1.62	0.2031	0.8975
1	rs1004420	32729702	A	0.1566	0.1512	C	0.2918	0.5891	1.043
1	rs640492	32733088	G	0.3124	0.3133	A	0.004429	0.9469	0.9959
1	rs695161	32743866	G	0.4765	0.4756	A	0.004463	0.9467	1.004
1	rs10914545	32751527	C	0.01016	0.01023	T	0.0006539	0.9796	0.9929
1	rs56354209	32755993	G	0.1733	0.1707	A	0.05984	0.8068	1.018
1	rs1741981	32756439	G	0.3075	0.3136	A	0.2203	0.6388	0.972
1	rs10914555	32879586	G	0.1312	0.127	A	0.1978	0.6565	1.038
1	rs17461632	32932434	G	0.08575	0.08189	A	0.2468	0.6193	1.052
1	rs1149058	33001090	T	0.08086	0.08819	C	0.8853	0.3467	0.9096
1	rs2294815	33066299	T	0.102	0.1046	G	0.09368	0.7596	0.9722
1	rs7555493	33106243	A	0.04247	0.03971	G	0.2413	0.6233	1.072
1	rs4011936	33131596	C	0.03789	0.04331	T	0.9606	0.327	0.87
1	rs360042	33160878	G	0.03672	0.04249	A	1.116	0.2908	0.8591
1	rs360490	33221282	A	0.2707	0.2929	G	3.108	0.07792	0.896
1	rs696625	33227611	G	0.08477	0.09377	A	1.273	0.2593	0.895
1	rs16835176	33282392	A	0.1273	0.1255	G	0.03961	0.8422	1.017
1	rs518440	33398049	T	0.2705	0.2844	C	1.228	0.2677	0.933
1	rs194659	33427158	C	0.2988	0.3127	T	1.164	0.2807	0.9365
1	rs194663	33437042	A	0.3254	0.3423	C	1.63	0.2017	0.927
1	rs1564295	33512892	C	0.2629	0.2573	A	0.2088	0.6477	1.03
1	rs7543958	33641396	T	0.004297	0.005507	C	0.3834	0.5358	0.7792
1	rs6670358	33754770	C	0.2965	0.3006	G	0.1007	0.751	0.9808
1	rs4653002	33770526	C	0.4148	0.4162	T	0.00977	0.9213	0.9944
1	rs10798939	33809437	G	0.1838	0.1998	A	2.116	0.1458	0.9015
1	rs1408472	33873511	A	0.08477	0.07514	C	1.607	0.2049	1.14
1	rs10798951	33919975	G	0.1521	0.1568	C	0.2125	0.6448	0.9648
1	rs10737370	33921878	G	0.4358	0.4299	A	0.1785	0.6727	1.024
1	rs4653152	33931116	A	0.2776	0.2698	G	0.3899	0.5324	1.04
1	rs3816922	33980084	T	0.1764	0.1664	C	0.905	0.3414	1.073
1	rs2131776	33984970	T	0.3869	0.4032	G	1.416	0.2341	0.9341
1	rs2794593	33992370	A	0.3035	0.3049	C	0.01119	0.9158	0.9936
1	rs923879	33999809	C	0.3915	0.3929	T	0.0109	0.9168	0.994
1	rs2641953	34001335	C	0.3059	0.308	T	0.02812	0.8668	0.9899
1	rs17476969	34005630	T	0.07634	0.07363	C	0.1338	0.7145	1.04
1	rs2794606	34019467	C	0.2979	0.2994	T	0.01336	0.908	0.993
1	rs12733979	34025703	C	0.07208	0.07778	T	0.5672	0.4514	0.921
1	rs4653250	34061898	A	0.2121	0.1944	G	2.457	0.117	1.116
1	rs4653265	34070372	A	0.2942	0.2884	G	0.2116	0.6455	1.029
1	rs12041409	34073102	T	0.0332	0.03034	C	0.3398	0.5599	1.098
1	rs17357341	34078820	G	0.1199	0.1302	A	1.234	0.2665	0.9102
1	rs16835675	34079366	T	0.03206	0.02994	C	0.1891	0.6637	1.073
1	rs10914757	34092819	T	0.03438	0.03226	C	0.1775	0.6736	1.068
1	rs12023377	34151260	G	0.1292	0.1245	A	0.2447	0.6209	1.043
1	rs562189	34178064	G	0.4725	0.4732	A	0.002825	0.9576	0.997
1	rs16835742	34180842	T	0.1156	0.1162	G	0.004612	0.9459	0.9941
1	rs519370	34189917	C	0.3719	0.3706	T	0.009244	0.9234	1.006
1	rs4393118	34208142	G	0.4598	0.4599	C	6.044e-05	0.9938	0.9996
1	rs4652974	34248836	A	0.407	0.4173	G	0.5501	0.4583	0.9587
1	rs10914783	34271055	A	0.03512	0.04367	G	2.419	0.1199	0.797
1	rs10489913	34282417	A	0.04183	0.05035	G	2.108	0.1465	0.8233
1	rs12061647	34282939	T	0.04278	0.04996	C	1.484	0.2231	0.8498
1	rs12096149	34288935	G	0.05742	0.05945	T	0.09521	0.7577	0.9638
1	rs1358821	34318453	C	0.4792	0.4913	T	0.7396	0.3898	0.9529
1	rs1407121	34318524	T	0.4777	0.4882	C	0.5642	0.4526	0.9588
1	rs1407122	34318790	T	0.4801	0.4913	A	0.6472	0.4211	0.9559
1	rs1158146	34323410	G	0.3281	0.3471	C	2.057	0.1515	0.9185
1	rs1158145	34323487	T	0.3281	0.3474	C	2.111	0.1463	0.9176
1	rs6425853	34325440	C	0.08392	0.08694	T	0.1484	0.7001	0.9621
1	rs1108927	34333267	G	0.116	0.1062	T	1.147	0.2842	1.104
1	rs11580955	34377214	T	0.1445	0.1334	G	1.33	0.2487	1.098
1	rs10914816	34392843	T	0.1493	0.1384	C	1.213	0.2708	1.092
1	rs10753296	34405264	G	0.0668	0.05271	T	4.5	0.03389	1.286
1	rs6677917	34406842	A	0.06641	0.05311	G	4.013	0.04515	1.268
1	rs9425973	34420696	T	0.1013	0.09094	C	1.558	0.2119	1.126
1	rs12127584	34444230	A	0.03465	0.03333	G	0.06635	0.7967	1.041
1	rs10914827	34451605	C	0.07628	0.06632	T	1.891	0.1691	1.163
1	rs6699984	34452366	T	0.1091	0.09961	C	1.221	0.2691	1.107
1	rs2358755	34460961	T	0.4273	0.426	G	0.008829	0.9251	1.005
1	rs12085816	34473767	A	0.3062	0.3135	G	0.3163	0.5738	0.9665
1	rs561207	34475200	T	0.2801	0.3002	C	2.497	0.1141	0.9071
1	rs517542	34475731	T	0.4722	0.4764	C	0.08824	0.7664	0.9835
1	rs7541778	34475772	C	0.09648	0.07592	T	6.842	0.008905	1.3
1	rs1325258	34477581	C	0.09492	0.0752	T	6.372	0.0116	1.29
1	rs12562296	34489758	T	0.03203	0.02714	C	1.061	0.303	1.186
1	rs10914850	34496094	C	0.05898	0.04449	T	5.458	0.01948	1.346
1	rs6701264	34499892	T	0.227	0.2423	C	1.679	0.195	0.9179
1	rs3131529	34514486	T	0.3009	0.3088	C	0.3828	0.5361	0.963
1	rs12074823	34519126	G	0.2379	0.247	A	0.5825	0.4453	0.9514
1	rs4653385	34526763	A	0.02627	0.02165	G	1.161	0.2812	1.219
1	rs1865892	34533702	G	0.2744	0.2878	A	1.126	0.2886	0.936
1	rs12048816	34565359	C	0.1137	0.1145	T	0.008177	0.9279	0.9921
1	rs2196541	34569267	A	0.1934	0.1924	G	0.008049	0.9285	1.006
1	rs1382601	34574841	G	0.1918	0.1924	A	0.002683	0.9587	0.9963
1	rs11581276	34586161	C	0.1913	0.1924	T	0.009126	0.9239	0.9932
1	rs1771389	34601391	T	0.1991	0.2026	G	0.09964	0.7523	0.9781
1	rs705210	34609394	A	0.04922	0.0476	G	0.07252	0.7877	1.036
1	rs12403338	34621822	T	0.03633	0.0358	C	0.01029	0.9192	1.015
1	rs2783982	34658231	C	0.07617	0.07632	T	0.0003859	0.9843	0.9979
1	rs1677750	34658321	T	0.07584	0.07632	G	0.004133	0.9487	0.9932
1	rs1771366	34659081	T	0.07969	0.08025	G	0.00552	0.9408	0.9924
1	rs1771365	34659156	A	0.0787	0.07986	G	0.02342	0.8784	0.9843
1	rs4652997	34679066	C	0.4742	0.4755	T	0.00856	0.9263	0.9948
1	rs771404	34726167	C	0.4355	0.4237	T	0.7327	0.392	1.05
1	rs7512138	34726959	G	0.2609	0.26	A	0.005243	0.9423	1.005
1	rs879319	34740456	T	0.2717	0.2508	C	2.887	0.0893	1.114
1	rs771390	34750936	A	0.2168	0.2156	G	0.01118	0.9158	1.007
1	rs1524623	34752319	T	0.2883	0.2663	G	3.068	0.07986	1.116
1	rs1342160	34804499	T	0.4081	0.4335	C	3.356	0.06696	0.9013
1	rs11590476	34804666	T	0.009375	0.005901	C	2.029	0.1543	1.594
1	rs4652836	34806304	A	0.2389	0.2484	G	0.633	0.4263	0.9494
1	rs2049420	34823560	C	0.4305	0.4355	T	0.1307	0.7177	0.9798
1	rs2140682	34823622	G	0.4504	0.452	A	0.01345	0.9077	0.9935
1	rs2092028	34872737	T	0.3293	0.3183	C	0.7105	0.3993	1.052
1	rs6678114	34883585	T	0.4445	0.4484	C	0.07823	0.7797	0.9844
1	rs4653029	34889492	T	0.2164	0.2293	C	1.233	0.2668	0.928
1	rs4653042	34930461	T	0.3137	0.3183	C	0.1239	0.7249	0.979
1	rs798075	34936992	C	0.4796	0.4791	T	0.001306	0.9712	1.002
1	rs3845481	34958515	A	0.1056	0.1121	G	0.5667	0.4516	0.9345
1	rs1886340	35069285	T	0.4333	0.4542	C	2.247	0.1339	0.9188
1	rs10914991	35074860	A	0.4941	0.4902	T	0.08065	0.7764	1.016
1	rs1342475	35081247	A	0.4742	0.4748	G	0.001867	0.9655	0.9976
1	rs2359631	35090073	A	0.4398	0.454	G	1.03	0.3101	0.9444
1	rs1336625	35162901	G	0.466	0.4689	T	0.04328	0.8352	0.9884
1	rs6703979	35315737	T	0.373	0.3741	C	0.006217	0.9372	0.9954
1	rs14103	35321242	C	0.07656	0.08576	A	1.447	0.229	0.8839
1	rs4653108	35328032	A	0.1785	0.1677	G	1.043	0.3072	1.079
1	rs12727066	35333126	C	0.07734	0.08694	T	1.558	0.212	0.8804
1	rs7525948	35353904	A	0.04336	0.04642	G	0.2787	0.5975	0.9311
1	rs6425920	35355079	A	0.2395	0.2333	G	0.2692	0.6039	1.035
1	rs4652867	35367290	A	0.2658	0.2432	C	3.362	0.06671	1.126
1	rs11264172	35368431	T	0.4203	0.4147	G	0.1518	0.6969	1.023
1	rs16837122	35378578	G	0.2021	0.2172	C	1.741	0.187	0.9132
1	rs6694435	35379119	G	0.2023	0.2164	A	1.515	0.2184	0.9188
1	rs11264215	35397873	C	0.05234	0.05512	T	0.193	0.6604	0.9469
1	rs11263859	35428428	C	0.04937	0.05547	A	0.9502	0.3297	0.8843
1	rs6691848	35474188	G	0.03398	0.03147	A	0.2544	0.614	1.083
1	rs12078976	35526102	T	0.006641	0.005507	C	0.2712	0.6025	1.207
1	rs12058477	35639347	G	0.009789	0.009048	C	0.07489	0.7844	1.083
1	rs3814303	35790407	T	0.01173	0.01062	C	0.1412	0.7071	1.105
1	rs12093076	35814934	C	0.01133	0.01062	T	0.05866	0.8086	1.067
1	rs645886	35818291	A	0.1012	0.09835	G	0.1133	0.7365	1.032
1	rs950848	35910848	A	0.001172	0.00236	G	1.023	0.3118	0.4959
1	rs4653137	36009665	T	0.0341	0.03189	C	0.1938	0.6598	1.072
1	rs3754068	36109908	G	0.0129	0.01261	T	0.008647	0.9259	1.023
1	rs7537203	36225948	G	0.1363	0.1271	A	0.9569	0.328	1.084
1	rs12059301	36320901	A	0.05538	0.04908	C	1.008	0.3154	1.136
1	rs595961	36367780	G	0.1466	0.134	A	1.686	0.1941	1.111
1	rs683622	36443569	C	0.07786	0.07126	T	0.8033	0.3701	1.1
1	rs2236387	36557619	T	0.003516	0.002754	C	0.2368	0.6265	1.278
1	rs274754	36565617	C	0.2102	0.2038	T	0.3123	0.5763	1.04
1	rs4652900	36565999	T	0.1973	0.1951	C	0.03717	0.8471	1.014
1	rs12074848	36585077	C	0.3159	0.3192	T	0.06467	0.7993	0.9846
1	rs11263858	36588952	G	0.2352	0.2325	C	0.05046	0.8223	1.015
1	rs2296268	36603165	G	0.253	0.2486	A	0.1267	0.7219	1.023
1	rs9659735	36765912	A	0.2482	0.2449	G	0.07684	0.7816	1.018
1	rs4653178	36795430	C	0.2348	0.225	A	0.6843	0.4081	1.057
1	rs3795498	36807481	A	0.2638	0.2552	G	0.4782	0.4893	1.046
1	rs10796882	36818066	C	0.3135	0.302	T	0.7891	0.3744	1.055
1	rs6701311	36818791	C	0.1278	0.1291	T	0.01922	0.8897	0.9885
1	rs6680494	36833080	G	0.1301	0.1286	A	0.02346	0.8783	1.013
[truncated: 195,084 more rows]
