# Supplementary material for: Boosting GWAS using biological networks: A study on susceptibility to familial breast cancer
Source: PLoS Comput Biol. 2021 Mar 18;17(3):e1008819. doi: 10.1371/journal.pcbi.1008819 (PMC8009366; doi:10.1371/journal.pcbi.1008819)
Supplement: S2 Table — (TSV) [file pcbi.1008819.s002.tsv]

Chr	Gene	nSNPs	nSims	Start	Stop	Test	Pvalue	Top-0.1-pvalue	Best-SNP	SNP-pvalue
1	SCYL3	2	1000	169768771	169913408	0.758290219507397	0.658341658341658	0.666333666333666	rs10800488	0.4484
1	C1orf112	17	1000	169581244	169873221	16.2277548262508	0.435564435564436	0.27972027972028	rs10919202	0.0307599999999998
1	FGR	1	1000	27888574	28011696	0.0690670691400045	0.782217782217782	0.782217782217782	rs1292081	0.7927
1	CFH	7	1000	196571007	196766634	7.36061934456335	0.371628371628372	0.568431568431568	rs6677604	0.138800000000002
1	STPG1	7	1000	24633488	24793424	5.90681091486793	0.428571428571429	0.127872127872128	rs10489441	0.0381300000000001
1	NIPAL3	6	1000	24692291	24849466	5.59822559927415	0.375624375624376	0.13986013986014	rs10489441	0.0381300000000001
1	AK2	3	1000	33423540	33596597	3.0025318656661	0.333666333666334	0.366633366633367	rs194663	0.2017
1	TTC22	12	1000	55195384	55316996	5.2662973907271	0.757242757242757	0.816183816183816	rs631666	0.277800000000001
1	ST7L	12	100000	113016135	113213447	36.8649810826883	0.018009819901801	0.018789812101879	rs6668533	0.00355
1	SELE	12	1000	169641780	169783846	4.86906212272857	0.844155844155844	0.97002997002997	rs4656703	0.4245
1	DNAJC11	4	1000	6644227	6811984	2.54630038436504	0.464535464535465	0.260739260739261	rs449250	0.125600000000001
1	FMO3	6	1000	171010041	171136959	8.30584335940215	0.243756243756244	0.132867132867133	rs6423173	0.02607
1	E2F2	14	1000	23782929	23907725	5.76019782279803	0.9000999000999	0.9000999000999	rs3820028	0.1968
1	CAMK1G	3	1000	209707058	209837284	4.53177135112313	0.191808191808192	0.264735264735265	rs11119309	0.1109
1	CSDE1	9	1000	115209533	115351297	8.30531729923694	0.415584415584416	0.221778221778222	rs2010899	0.0464500000000002
1	PAX7	12	1000	18907339	19125360	8.14609508907713	0.656343656343656	0.771228771228771	rs16862248	0.197800000000001
1	MASP2	3	1000	11036579	11157290	0.609078929604934	0.757242757242757	0.749250749250749	rs12711521	0.5139
1	FAM76A	1	1000	28002489	28139633	4.81133529576779e-4	0.984015984015984	0.984015984015984	rs1767523	0.9825
1	TRAF3IP3	11	1000	209879376	210005665	3.16993879180353	0.897102897102897	0.737262737262737	rs9430018	0.128500000000001
1	EEF1AKNMT	9	1000	171700799	171833163	3.76400983982331	0.711288711288711	0.746253746253746	rs6425438	0.2846
1	SCMH1	29	1000	41442871	41757826	6.96200632657002	0.972027972027972	0.971028971028971	rs6675122	0.240499999999999
1	FMO1	3	1000	171167609	171305117	1.43704442707474	0.611388611388611	0.623376623376623	rs2020869	0.3394
1	ELOA	2	1000	24019644	24138549	0.401241994043398	0.83016983016983	0.85014985014985	rs3820033	0.6085
1	LYPLA2	1	1000	24067634	24172029	0.138876988227572	0.708291708291708	0.708291708291708	rs11714	0.7094
1	CLCN6	17	1000	11816152	11958136	9.12345262043009	0.758241758241758	0.533466533466533	rs12562819	0.0401500000000001
1	MTMR11	10	1000	149850542	149958772	8.959852012082	0.474525474525474	0.271728271728272	rs10494363	0.061910000000001
1	CLCA1	4	1000	86884050	87015972	6.32679467386529	0.201798201798202	0.121878121878122	rs2075632	0.03251
1	CLCA4	1	1000	86962760	87096437	0.0452745450791222	0.827172827172827	0.827172827172827	rs2138941	0.8315
1	ATP1A2	28	1000	160035548	160163381	16.4328236181339	0.782217782217782	0.446553446553447	rs1935306	0.0559000000000002
1	NCDN	1	1000	35973073	36082875	0.193766630489838	0.637362637362637	0.637362637362637	rs4653137	0.6598
1	RUNX3	12	1000	25176001	25341612	15.1622639195322	0.232767232767233	0.325674325674326	rs4648881	0.0464899999999997
1	C8B	7	1000	57344879	57481813	7.9236813423671	0.286713286713287	0.488511488511489	rs599857	0.152600000000001
1	GLRX2	1	1000	193009995	193125244	0.342308035796267	0.577422577422577	0.577422577422577	rs12131585	0.5585
1	PLEKHO1	2	100000	150071372	150186916	15.9207238806446	0.004569954300457	0.00520994790052099	rs3118124	0.004152
1	GCLM	1	1000	94300754	94425012	0.109424752148574	0.761238761238761	0.761238761238761	rs12094966	0.7408
1	DEPDC1	12	1000	68889834	69012904	5.87056763319522	0.734265734265734	0.785214785214785	rs3790479	0.2263
1	SLAMF7	2	1000	160658846	160774611	3.50463995438531	0.172827172827173	0.193806193806194	rs497896	0.170699999999999
1	INSRR	9	1000	156759854	156878909	5.68602978960331	0.692307692307692	0.47052947052947097	rs11812062	0.0838599999999993
1	SH2D2A	13	1000	156726034	156836654	6.51343124505271	0.763236763236763	0.536463536463537	rs11812062	0.0838599999999993
1	TNFRSF1B	32	1000	12177047	12319285	42.1640868292278	0.172827172827173	0.20979020979021	rs1148458	0.00242
1	SARS	8	1000	109706539	109830804	1.06057618333741	0.989010989010989	0.991008991008991	rs10745350	0.5287
1	LRRC7	45	1000	69983943	70667628	69.899858383441	0.135864135864136	0.36963036963037	rs34975422	0.0289599999999999
1	MYOC	10	1000	171554556	171671828	1.39653985465402	0.995004995004995	0.995004995004995	rs3204333	0.5156
1	ADSS	27	1000	244521795	244665211	16.8652744894856	0.713286713286713	0.816183816183816	rs72767862	0.1028
1	ZZZ3	21	1000	77978100	78199104	1.51706965148848	0.987012987012987	0.993006993006993	rs7532455	0.5966
1	FBXO42	11	1000	16523334	16728975	0.793506389695985	0.992007992007992	0.992007992007992	rs221048	0.595
1	SLC66A1	6	1000	19588819	19705794	2.39722720735421	0.834165834165834	0.907092907092907	rs16862684	0.3972
1	THAP3	3	1000	6634925	6745646	3.45258411679515	0.298701298701299	0.171828171828172	rs4908932	0.0705299999999998
1	USH2A	57	1000	215746232	216646790	55.655109297289	0.471528471528472	0.175824175824176	rs2246472	0.002198
1	TRIT1	7	1000	40253781	40399183	1.76701631366162	0.94005994005994	0.846153846153846	rs230310	0.3005
1	GUCA2B	4	1000	42569080	42671491	3.38400330122935	0.462537462537463	0.59040959040959	rs16829141	0.2418
1	TPR	2	1000	186230783	186394825	1.33498314970567	0.553446553446553	0.472527472527473	rs1547084	0.2493
1	VPS13D	32	1000	12240086	12622099	27.2476770307663	0.589410589410589	0.73026973026973	rs5746073	0.0738499999999993
1	COL9A2	3	1000	40716160	40833485	0.54026234827083	0.85014985014985	0.891108891108891	rs17462950	0.6001
1	H6PD	12	1000	9244833	9381396	13.9469105289957	0.282717282717283	0.316683316683317	rs1008446	0.0380800000000003
1	VAMP3	13	1000	7781355	7891492	14.4729316191391	0.34965034965035	0.241758241758242	rs10462020	0.02472
1	PER3	16	1000	7794379	7955237	14.6046116621701	0.464535464535465	0.300699300699301	rs10462020	0.02472
1	UTS2	11	1000	7853142	7963572	13.114328724081	0.276723276723277	0.222777222777223	rs10462020	0.02472
1	TNFRSF9	2	1000	7925953	8053225	0.065311849908079	0.974025974025974	0.969030969030969	rs579992	0.8019
1	PTGER3	15	1000	71268035	71563491	12.7699352322112	0.569430569430569	0.350649350649351	rs17131476	0.0506299999999999
1	SIKE1	4	1000	115262099	115373306	2.36670749201876	0.587412587412587	0.663336663336663	rs2144428	0.308899999999999
1	AKR7A2	5	1000	19580458	19688640	1.76707639407042	0.804195804195804	0.865134865134865	rs16862684	0.3972
1	MRTO4	1	1000	19528298	19636622	0.599418449501145	0.412587412587413	0.412587412587413	rs1738023	0.4388
1	TRAPPC3	6	1000	36552170	36671654	0.828034855087025	0.946053946053946	0.956043956043956	rs274754	0.5763
1	THRAP3	5	1000	36640032	36820958	2.04749533362662	0.746253746253746	0.826173826173826	rs10796882	0.3744
1	ARID4B	1	1000	235244948	235541534	2.79684490749515	0.101898101898102	0.101898101898102	rs2803851	0.0944499999999994
1	OPN3	17	1000	241703403	241890678	11.1976065108381	0.752247752247752	0.845154845154845	rs12030573	0.154099999999998
1	SDCCAG8	20	1000	243369335	243713393	31.2661567682791	0.180819180819181	0.215784215784216	rs12045585	0.0256700000000001
1	HHAT	53	1000	210451595	210899638	67.0153365604817	0.194805194805195	0.134865134865135	rs17188506	0.00398799999999999
1	KIF1B	12	1000	10220862	10491661	6.92352604224681	0.654345654345654	0.512487512487512	rs17034775	0.137000000000001
1	SZRD1	5	1000	16629069	16774640	1.12273021992596	0.834165834165834	0.704295704295704	rs681104	0.3476
1	MCOLN3	6	1000	85433764	85564183	3.58928548996031	0.631368631368631	0.522477522477522	rs1542427	0.1698
1	SOAT1	9	1000	179212848	179377815	4.05321636393027	0.783216783216783	0.549450549450549	rs11585554	0.1275
1	MSH4	37	100000	76212566	76428927	90.9532723455195	0.032579674203258	0.023279767202328	rs1146646	7.00900000000005e-4
1	PITHD1	1	1000	24054907	24164722	0.138876988227572	0.684315684315684	0.684315684315684	rs11714	0.7094
1	LAMC2	26	1000	183105372	183264035	11.2190649918052	0.768231768231768	0.826173826173826	rs17537779	0.217400000000001
1	CROCC	2	1000	17016767	17349459	1.75242000022317	0.396603396603397	0.388611388611389	rs2647168	0.227400000000001
1	ATP2B4	7	1000	203545688	203763209	3.21313925234033	0.74025974025974	0.856143856143856	rs2802782	0.3476
1	ZC3H11A	5	1000	203714781	203874127	2.00508032504403	0.69030969030969	0.81018981018981	rs3820195	0.4115
1	YIPF1	9	1000	54267391	54405471	4.86969893968083	0.735264735264735	0.917082917082917	rs1181189	0.3055
1	NDC1	5	1000	54181150	54354136	4.12122487387028	0.522477522477522	0.775224775224775	rs12043385	0.270599999999999
1	TARBP1	6	1000	234477058	234664925	3.42230349299554	0.728271728271728	0.64035964035964	rs271747	0.1656
1	PIGV	1	1000	27063962	27174889	0.952829959823056	0.306693306693307	0.306693306693307	rs11247594	0.329
1	PTPRU	6	1000	29513027	29703325	5.0807314906355	0.454545454545455	0.387612387612388	rs12057666	0.101500000000001
1	SNRNP40	2	100000	31682414	31819635	12.1193859109596	0.010189898101019	0.018729812701873	rs6680246	0.0112
1	COL11A1	32	1000	103292022	103624428	46.618589874057	0.180819180819181	0.221778221778222	rs7544745	0.0129899999999999
1	DDX20	20	100000	112247866	112360622	23.3126817502028	0.279077209227908	0.034079659203408	rs2788611	0.00986200000000001
1	CHI3L2	14	1000	111693392	111836062	12.4938712016888	0.519480519480519	0.445554445554446	rs3818797	0.0510600000000001
1	GNAI3	18	1000	110041236	110210946	17.0630777893104	0.380619380619381	0.264735264735265	rs7544426	0.0375799999999999
1	WDR3	3	1000	118422342	118559166	6.56200573333784	0.128871128871129	0.168831168831169	rs6683735	0.116900000000001
1	PKN2	2	1000	89099904	89351938	0.298566956191247	0.86013986013986	0.852147852147852	rs10922477	0.6104
1	SPEN	8	1000	16124201	16316951	2.97719915775742	0.791208791208791	0.666333666333666	rs742617	0.196000000000001
1	PACC1	20	100000	212487272	212638243	45.5683000313085	0.042809571904281	0.026009739902601	rs17666015	0.002357
1	YBX1	5	1000	43098088	43219476	4.46431570974123	0.42957042957043	0.477522477522478	rs11590814	0.1603
1	PPP2R5A	21	100000	212408751	212585195	43.0521302627643	0.0747792522074779	0.047009529904701	rs12124582	0.00783600000000001
1	KDM4A	6	1000	44065819	44221189	2.02655980144967	0.756243756243756	0.779220779220779	rs618678	0.3786
1	NFYC	11	1000	41107319	41287275	8.86550411686182	0.558441558441558	0.676323676323676	rs10889577	0.122799999999999
1	ZMYND12	1	1000	42845999	42971924	0.00385378981655953	0.948051948051948	0.948051948051948	rs1034268	0.9505
1	ASPM	4	1000	197003256	197165824	1.66322606776017	0.692307692307692	0.675324675324675	rs6700180	0.3199
1	CD84	6	1000	160460884	160599306	4.15232567858893	0.624375624375624	0.855144855144855	rs3796504	0.304699999999999
1	LRRC40	7	1000	70560487	70721262	5.81398123424076	0.453546453546454	0.451548451548452	rs621996	0.139300000000001
1	EVI5	22	1000	92924252	93307961	20.9392625152342	0.391608391608392	0.312687312687313	rs6662618	0.0568500000000003
1	DNTTIP2	1	1000	94281839	94395474	0.109424752148574	0.744255744255744	0.744255744255744	rs12094966	0.7408
1	RRP15	31	1000	218408634	218561325	22.3215959717332	0.623376623376623	0.732267732267732	rs6662137	0.0924200000000002
1	PRKCZ	62	1000	1931849	2166834	53.865579313884	0.516483516483517	0.63036963036963	rs2459986	0.0287899999999999
1	IARS2	4	1000	220217473	220371383	2.68656319360465	0.541458541458541	0.380619380619381	rs17007152	0.134400000000001
1	NUP133	10	1000	229526005	229694088	14.1392341567096	0.21978021978022	0.295704295704296	rs3818237	0.1056
1	NUCKS1	23	100000	205631949	205769310	50.198991650913	0.0600793992060079	0.0792292077079229	rs1772156	0.01209
1	KCNAB2	10	1000	6000986	6211253	11.1056780942789	0.333666333666334	0.431568431568432	rs17029103	0.0803500000000006
1	TGFBR3	302	1000	92095899	92421892	366.025815362722	0.244755244755245	0.204795204795205	rs17571088	0.005458
1	HES2	4	1000	6422477	6534730	1.59106061563322	0.731268731268731	0.818181818181818	rs14708	0.4125
1	TESK2	22	1000	45759554	46006835	27.8241859249049	0.244755244755245	0.197802197802198	rs10789465	0.0384800000000001
1	EIF2B3	22	1000	45266193	45502394	8.62604760741788	0.774225774225774	0.676323676323676	rs3923304	0.175599999999999
1	CDC42	18	100000	22302003	22477853	37.2872630229975	0.0721492785072149	0.108888911110889	rs3765350	0.0168200000000001
1	EPHA8	12	100000	22839981	22980088	16.9591643707838	0.18609813901861	0.0892391076089239	rs12130348	0.003242
1	FCGR2B	12	1000	161582936	161698444	6.01384972511429	0.757242757242757	0.732267732267732	rs6699818	0.1831
1	CD5L	11	1000	157750700	157918046	9.34255889332434	0.506493506493506	0.501498501498502	rs4971165	0.0838800000000003
1	PTGS2	15	1000	186590922	186699555	11.2420877180339	0.493506493506494	0.438561438561439	rs2745559	0.08371
1	ENO1	9	1000	8871058	8989249	5.07629272363096	0.716283716283716	0.75024975024975	rs6665631	0.204899999999999
1	ARHGEF10L	18	100000	17816192	18074369	36.3315775278519	0.032749672503275	0.0506694933050669	rs12742948	0.00651099999999998
1	EIF4G3	23	1000	21082784	21553381	10.8338412498748	0.57042957042957	0.531468531468531	rs12402486	0.1842
1	RASAL2	18	1000	178013275	178503282	15.3240589056568	0.357642357642358	0.248751248751249	rs6688185	0.0512099999999998
1	KIFAP3	7	1000	169840466	170104349	2.50325387902019	0.845154845154845	0.817182817182817	rs4656203	0.2849
1	PLXNA2	74	1000	208145586	208467729	71.6759151629791	0.417582417582418	0.174825174825175	rs2785622	6.01700000000013e-4
1	RAP1GAP	12	1000	21872707	22045856	15.6962271035938	0.227772227772228	0.294705294705295	rs12025623	0.0516900000000002
1	UBE2T	8	1000	202250784	202361108	8.75226063335145	0.331668331668332	0.215784215784216	rs12135777	0.04593
1	PPP1R12B	13	1000	202267826	202611834	11.1293740605997	0.480519480519481	0.741258741258741	rs907697	0.151599999999999
1	USP33	9	1000	78111671	78275537	0.865632835907668	0.923076923076923	0.919080919080919	rs12121287	0.5557
1	ACTN2	19	1000	236777440	236977931	24.5616589369884	0.256743256743257	0.310689310689311	rs10925221	0.0330500000000001
1	CAPZB	12	1000	19615268	19862033	2.60123326989349	0.973026973026973	0.966033966033966	rs16862684	0.3972
1	GPR137B	6	1000	236255804	236435165	1.53861087323747	0.954045954045954	0.776223776223776	rs6689479	0.2314
1	GNB1	1	1000	1666723	1872556	1.79844996140825	0.183816183816184	0.183816183816184	rs11260622	0.1799
1	NRDC	8	100000	52204862	52394609	24.3000891015544	0.018119818801812	0.016209837901621	rs1538881	0.00272799999999999
1	SDF4	8	1000	1102287	1217447	3.82747048400705	0.815184815184815	0.415584415584416	rs3766186	0.0757900000000001
1	TP73	12	1000	3519079	3702765	6.86769715497498	0.785214785214785	0.764235764235764	rs3765764	0.1051
1	MKNK1	1	1000	46973079	47132515	0.0624271878830519	0.811188811188811	0.811188811188811	rs2297850	0.8027
1	CDC14A	17	1000	100760556	101035833	5.77513863908059	0.893106893106893	0.863136863136863	rs12048902	0.2017
1	PGM1	12	1000	64009081	64175916	6.16282812542248	0.787212787212787	0.862137862137862	rs17125170	0.2222
1	CROCCP3	2	1000	16743930	16875752	1.20424501298894	0.53946053946054	0.551448551448551	rs279788	0.3475
1	RSBN1	9	1000	114254453	114405098	2.14018758970164	0.934065934065934	0.952047952047952	rs6679677	0.4167
1	MAGI3	24	1000	113883136	114278545	30.6097270561635	0.263736263736264	0.300699300699301	rs11102646	0.01947
1	PTPRC	16	1000	198557586	198776605	24.8924757638389	0.140859140859141	0.146853146853147	rs2784115	0.01776
1	CACNA1S	37	1000	200958639	201131579	53.5049499218249	0.165834165834166	0.276723276723277	rs7526291	0.02193
1	PKP1	16	1000	201202579	201352121	16.516347647091	0.387612387612388	0.181818181818182	rs10159291	0.01273
1	JMJD4	5	1000	227868125	227973112	4.72885518240183	0.396603396603397	0.413586413586414	rs3088389	0.151300000000003
1	DUSP12	14	1000	161669547	161777028	6.88376280100586	0.788211788211788	0.806193806193806	rs6699818	0.1831
1	HSPB11	8	1000	54332246	54461602	3.36469950090299	0.816183816183816	0.878121878121878	rs12131461	0.309399999999999
1	IL12RB2	16	100000	67723046	67912773	35.2903889558648	0.0879191208087919	0.039329606703933	rs3790567	0.003217
1	KCNK2	14	100000	215129117	215460436	28.7448017533866	0.0711292887071129	0.0843291567084329	rs12753507	0.0166299999999999
1	SERTAD4	2	100000	210356140	210469976	6.349822053657	0.041649583504165	0.046769532304677	rs685532	0.0235500000000001
1	TRAF5	12	1000	211449956	211598288	21.6574729369298	0.147852147852148	0.310689310689311	rs12754747	0.0864600000000001
1	PLOD1	11	1000	11944261	12085595	8.8104024764583	0.401598401598402	0.608391608391608	rs11121840	0.260200000000001
1	SMAP2	5	1000	40760521	40938998	1.08353601890677	0.933066933066933	0.958041958041958	rs209598	0.5253
1	PPIE	11	1000	40107853	40279586	4.27998440616171	0.925074925074925	0.889110889110889	rs736009	0.194900000000001
1	ZMPSTE24	3	1000	40673907	40809852	0.54026234827083	0.833166833166833	0.87012987012987	rs17462950	0.6001
1	EIF3I	6	1000	32637528	32747205	4.78816989216869	0.494505494505495	0.404595404595405	rs12124085	0.1002
1	NKAIN1	3	100000	31602591	31762734	14.9218424860448	0.00689993100068999	0.029639703602964	rs6680246	0.0112
1	COL16A1	3	1000	32067863	32219920	2.64734066017585	0.42957042957043	0.324675324675325	rs4949460	0.1716
1	TXLNA	1	1000	32595275	32713886	0.16521486806191	0.68631368631368606	0.68631368631368606	rs669538	0.6844
1	WDR47	2	1000	109462835	109634735	1.73300371034237	0.428571428571429	0.532467532467532	rs193139	0.3186
1	OVGP1	8	1000	111906935	112020399	1.67648342565452	0.935064935064935	0.96003996003996	rs7545946	0.4651
1	SLC25A24	19	100000	108626664	108793471	46.3604280465334	0.033019669803302	0.0875491245087549	rs12742113	0.00791900000000004
1	IGSF9	7	1000	159846828	159965403	11.0251975527254	0.141858141858142	0.335664335664336	rs7551141	0.0616299999999998
1	TTC39A	6	1000	51702929	51860788	2.76448114193411	0.778221778221778	0.779220779220779	rs17392930	0.2689
1	EPS15	8	1000	51769934	52034938	10.9702192852836	0.217782217782218	0.164835164835165	rs12732738	0.0236899999999999
1	ORC1	2	100000	52788500	52920095	4.69482815734233	0.11039889601104	0.0867291327086729	rs9633423	0.0519200000000001
1	POMGNT1	16	1000	46604353	46735977	11.4944549877746	0.644355644355644	0.421578421578422	rs9793263	0.0535100000000001
1	RAD54L	17	1000	46662132	46794152	18.9070801931791	0.334665334665335	0.357642357642358	rs9793263	0.0535100000000001
1	MAST2	5	1000	46202658	46551794	2.09244031126816	0.712287712287712	0.672327672327672	rs11211220	0.3044
1	ERO1B	6	1000	236328854	236495285	5.50954317964335	0.472527472527473	0.529470529470529	rs12040004	0.1273
1	ALG6	9	1000	63783245	63954224	1.92903681345906	0.986013986013986	0.953046953046953	rs6588025	0.3336
1	ASAP3	20	1000	23705055	23861061	15.6770018985709	0.488511488511489	0.779220779220779	rs3820028	0.1968
1	SLC9A1	5	1000	27375299	27543472	1.25926556789409	0.941058941058941	0.858141858141858	rs11247611	0.3459
1	RGS1	11	1000	192494892	192599154	13.9312831943427	0.257742257742258	0.260739260739261	rs2760511	0.0394900000000001
1	NUDC	3	1000	27176728	27323362	2.8223442385718	0.365634365634366	0.47052947052947097	rs4378228	0.2594
1	MUL1	5	1000	20775940	20884644	0.86506221587402	0.9000999000999	0.82017982017982	rs11812029	0.4072
1	PABPC4	3	1000	39976487	40092462	2.36947150317441	0.446553446553447	0.523476523476524	rs9438926	0.2883
1	USP48	4	1000	21954790	22160099	3.23018755520194	0.488511488511489	0.504495504495505	rs4654770	0.184
1	FH	10	1000	241610902	241733061	12.3667428476774	0.273726273726274	0.182817182817183	rs11810820	0.0145500000000001
1	TBX15	25	100000	119375668	119582179	51.5056814812087	0.0755592444075559	0.042369576304237	rs17185933	0.00658899999999998
1	PHGDH	28	1000	120141033	120336849	21.9564485340102	0.588411588411588	0.346653346653347	rs2582783	0.0106400000000001
1	AGO1	3	1000	36285408	36446133	3.49747567012911	0.296703296703297	0.380619380619381	rs595961	0.1941
1	TEKT2	6	1000	36499694	36603876	0.828034855087025	0.936063936063936	0.951048951048951	rs274754	0.5763
1	CLSPN	1	1000	36135818	36285579	0.956777982515356	0.328671328671329	0.328671328671329	rs7537203	0.328
1	TGFB2	60	1000	218468677	218667961	45.9689244413977	0.606393606393606	0.606393606393606	rs947712	0.0526800000000001
1	GPATCH2	10	100000	217550333	217854432	15.7924493926318	0.149908500914991	0.0608193918060819	rs34652544	0.00592300000000003
1	FMO2	6	1000	171104387	171231825	5.39251650315947	0.441558441558442	0.435564435564436	rs3754495	0.1066
1	SUCO	12	1000	172451488	172630973	2.59924540286335	0.869130869130869	0.716283716283716	rs2859242	0.2177
1	ACOT7	7	1000	6274328	6504451	0.952441597639595	0.969030969030969	0.974025974025974	rs3789504	0.5351
1	SH3GLB1	6	1000	87120252	87263867	6.26368295335961	0.355644355644356	0.396603396603397	rs263492	0.124699999999999
1	CDC7	16	1000	91916407	92041321	14.330461014325	0.441558441558442	0.543456543456543	rs12407526	0.101500000000001
1	SYDE2	7	1000	85572571	85716699	3.48427410574064	0.756243756243756	0.766233766233766	rs7532792	0.224600000000001
1	PALMD	4	100000	100061668	100210097	8.02399295066299	0.124068759312407	0.0878791212087879	rs3766588	0.0304
1	DVL1	1	1000	1220655	1334798	0.234646115885892	0.636363636363636	0.636363636363636	rs10399878	0.6281
1	BCL9	34	1000	146963270	147148017	50.0352709308596	0.13986013986014	0.308691308691309	rs688325	0.01986
1	PRRX1	3	1000	170581868	170758562	0.37655393572015	0.928071928071928	0.931068931068931	rs520131	0.6188
1	DHCR24	15	1000	55265299	55402868	8.98195545229532	0.517482517482518	0.667332667332667	rs631666	0.277800000000001
1	DNAJC16	17	1000	15803307	15968874	5.25152979622493	0.862137862137862	0.825174825174825	rs4646048	0.204600000000001
1	MARK1	2	1000	220651524	220887803	0.250490361599155	0.866133866133866	0.904095904095904	rs1933008	0.7131
1	TNR	55	1000	175234329	175762752	83.2891376904078	0.106893106893107	0.123876123876124	rs4651464	0.00216200000000001
1	MORN1	15	1000	2202691	2373146	14.1281705190419	0.466533466533467	0.611388611388611	rs2173049	0.0783600000000007
1	GPX7	7	1000	53018042	53124723	5.76333271508144	0.477522477522478	0.344655344655345	rs7529595	0.08885
1	CACYBP	2	1000	174918299	175030851	0.47732786729055	0.773226773226773	0.853146853146853	rs10489329	0.6154
1	SCP2	20	1000	53342947	53567370	21.9949182050406	0.324675324675325	0.366633366633367	rs10437066	0.0702499999999996
1	PAPPA2	18	1000	176382306	176864737	5.73501955269155	0.937062937062937	0.925074925074925	rs6702357	0.2218
1	RALGPS2	14	1000	178644281	178940976	1.48045340245796	0.999000999000999	0.999000999000999	rs2039536	0.5632
1	ANGPTL1	3	1000	178768669	178890212	0.143660989983575	0.973026973026973	0.963036963036963	rs3753535	0.7305
1	CEP104	15	1000	3678649	3823778	13.352070415052	0.513486513486514	0.405594405594406	rs3205087	0.0369899999999998
1	FAM20B	15	1000	178944938	179095702	6.41851412759206	0.754245754245754	0.793206793206793	rs7527432	0.2154
1	TCEANC2	16	1000	54469256	54628192	10.7329186639629	0.607392607392607	0.715284715284715	rs7524477	0.1655
1	TMEM59	10	1000	54442353	54569177	6.53588912537154	0.582417582417582	0.561438561438561	rs7524477	0.1655
1	LRRC42	9	1000	54361757	54483841	3.05940284000772	0.84015984015984	0.852147852147852	rs12131461	0.309399999999999
1	WRAP73	2	1000	3497330	3619325	1.10618484012981	0.552447552447552	0.520479520479521	rs3765692	0.3326
1	NPHS2	6	1000	179469673	179595087	2.52796355571439	0.802197802197802	0.612387612387612	rs10913838	0.1719
1	MRPL37	14	1000	54599713	54741137	8.37155951551334	0.773226773226773	0.84015984015984	rs3766453	0.1629
1	ICMT	7	1000	6231252	6346032	2.67907306432934	0.819180819180819	0.618381618381618	rs12070308	0.1573
1	RPL22	7	1000	6195079	6319449	4.35130753468515	0.592407592407592	0.543456543456543	rs12070308	0.1573
1	CHD5	11	1000	6111846	6290381	11.2562986242944	0.403596403596404	0.466533466533467	rs17029103	0.0803500000000006
1	QSOX1	12	100000	180074003	180223165	45.5304956252056	0.018609813901861	0.020739792602074	rs3767165	0.005239
1	STXBP3	18	1000000	109239295	109402145	94.6472644022307	4.96999503000497e-4	2.80999719000281e-4	rs10494100	6.23499999999995e-5
1	PHF13	2	1000	6623790	6734090	3.44121885874307	0.155844155844156	0.117882117882118	rs4908932	0.0705299999999998
1	ERRFI1	4	1000	8014463	8136369	0.17505421005658	0.954045954045954	0.948051948051948	rs225132	0.7425
1	PARK7	1	1000	7964350	8095565	0.10794149166311	0.753246753246753	0.753246753246753	rs225132	0.7425
1	KIAA1324	8	1000	109606300	109799403	3.65357251415649	0.799200799200799	0.45954045954046	rs587727	0.1013
1	OPRD1	4	1000	29088653	29247779	2.26388781113976	0.678321678321678	0.774225774225774	rs6697423	0.3224
1	AMPD2	10	1000	110108725	110224675	11.8493210936072	0.284715284715285	0.195804195804196	rs7544426	0.0375799999999999
1	SRSF4	3	1000	29424254	29558412	3.90562048144341	0.250749250749251	0.171828171828172	rs575710	0.0737400000000001
1	MECR	5	1000	29469384	29607454	4.68017112001366	0.387612387612388	0.33966033966034	rs12057666	0.101500000000001
1	KCNC4	11	1000	110703964	110875722	9.82890114476602	0.456543456543457	0.647352647352647	rs666493	0.194900000000001
1	EDEM3	7	1000	184609370	184774041	7.58135373401873	0.350649350649351	0.351648351648352	rs12750174	0.0770399999999997
1	WDR77	5	1000	111932511	112041878	1.11593968040371	0.876123876123876	0.876123876123876	rs7545946	0.4651
1	ATP5PB	3	1000	111941485	112055395	0.123577550901634	0.975024975024975	0.969030969030969	rs1264894	0.7599
1	RAP1A	17	1000	112034839	112309313	13.110776114212	0.593406593406593	0.801198801198801	rs10776733	0.141899999999999
1	HDAC1	9	1000	32707683	32849236	5.0689465355169	0.709290709290709	0.507492507492508	rs12124085	0.1002
1	CAPZA1	6	100000	113112426	113264238	16.1402728590277	0.0551594484055159	0.0795692043079569	rs4838960	0.0197399999999999
1	S100PBP	1	1000	33232367	33374476	0.0396329307816759	0.851148851148851	0.851148851148851	rs16835176	0.8422
1	RNF19B	3	1000	33352045	33480286	4.02221429508966	0.213786213786214	0.258741258741259	rs194663	0.2017
1	SCAMP3	12	1000	155175769	155282221	23.949397203394	0.151848151848152	0.1998001998002	rs3814319	0.0802299999999999
1	TRIM62	1	1000	33560999	33697660	0.383379709776893	0.534465534465534	0.534465534465534	rs7543958	0.5358
1	ASH1L	10	100000	155255058	155582598	28.8342964785051	0.0761792382076179	0.0917990820091799	rs1325908	0.0324
1	DLGAP3	12	1000	35281036	35445251	12.5145506433414	0.362637362637363	0.494505494505495	rs4652867	0.0667100000000002
1	SFPQ	1	1000	35591978	35708746	0.0748512885685816	0.795204795204795	0.795204795204795	rs12058477	0.7844
1	RHOU	7	1000	228821225	228932411	3.46047859709248	0.719280719280719	0.747252747252747	rs1062060	0.2575
1	GON4L	7	1000	155669452	155879191	7.48967840025738	0.2997002997003	0.358641358641359	rs708611	0.1886
1	ARHGEF2	17	1000	155866641	156026861	22.6508837018044	0.226773226773227	0.225774225774226	rs12043212	0.0364499999999999
1	LAMTOR2	14	1000	155974542	156078301	16.3438460695763	0.286713286713287	0.367632367632368	rs12032631	0.0708599999999999
1	MEF2D	15	1000	156383518	156520571	15.3960642474612	0.405594405594406	0.596403596403596	rs7548323	0.0909600000000007
1	DOCK7	18	1000	62869968	63204039	28.9717645505892	0.207792207792208	0.20979020979021	rs1168041	0.0225799999999999
1	SRM	5	1000	11064640	11170077	3.02535548080152	0.57042957042957	0.357642357642358	rs116295078	0.125
1	DLEU2L	1	1000	63962752	64066307	1.49010609072697	0.208791208791209	0.208791208791209	rs17125170	0.2222
1	FBXO2	14	1000	11647074	11765842	7.0483089257973	0.863136863136863	0.85014985014985	rs6694489	0.132900000000001
1	FBXO6	12	1000	11674256	11784411	8.46659055446403	0.675324675324675	0.588411588411588	rs9430631	0.106700000000001
1	C1orf21	10	1000	184306162	184648153	7.72380309289341	0.541458541458541	0.724275724275724	rs10911610	0.190300000000001
1	SWT1	1	1000	185076211	185310913	1.89802099514675	0.176823176823177	0.176823176823177	rs10911704	0.1683
1	MAD2L2	12	1000	11684536	11801707	8.46659055446403	0.667332667332667	0.601398601398601	rs9430631	0.106700000000001
1	DNAJC6	27	1000	65663901	65931554	15.4231027507861	0.8001998001998	0.904095904095904	rs17127601	0.145599999999999
1	LEPR	57	1000	65836334	66157242	57.9932970854427	0.361638361638362	0.57042957042957	rs12135802	0.0839499999999994
1	IVNS1ABP	2	1000	185215519	185336405	3.11986024653835	0.200799200799201	0.235764235764236	rs10911704	0.1683
1	KIAA2013	12	1000	11929647	12036485	8.82540966882597	0.448551448551449	0.65034965034965	rs11121840	0.260200000000001
1	MFN2	1	1000	11990237	12123571	0.157466328912889	0.683316683316683	0.683316683316683	rs4514248	0.6915
1	PRG4	2	1000	186215410	186333694	1.33498314970567	0.485514485514486	0.416583416583417	rs1547084	0.2493
1	MIIP	1	1000	12029522	12142102	0.157466328912889	0.705294705294705	0.705294705294705	rs4514248	0.6915
1	SMG7	24	1000	183391350	183617381	16.0952288290735	0.674325674325674	0.752247752247752	rs2296164	0.141999999999999
1	NCF2	21	1000	183474697	183610011	14.9084574699831	0.639360639360639	0.723276723276723	rs2296164	0.141999999999999
1	SLC35D1	8	1000	67415032	67569831	16.3448935540243	0.110889110889111	0.202797202797203	rs17497828	0.03569
1	PLA2G4A	8	1000	186748080	187008113	8.2545925244042	0.371628371628372	0.276723276723277	rs2049963	0.04268
1	GADD45A	17	1000	68100883	68204017	9.56769255249355	0.718281718281718	0.504495504495505	rs12097345	0.0274300000000001
1	PRAMEF1	9	1000	12801545	12906777	8.78883384046907	0.386613386613387	0.306693306693307	rs9308457	0.0721900000000001
1	PRAMEF12	10	1000	12784983	12888049	10.913968980836	0.303696303696304	0.273726273726274	rs9308457	0.0721900000000001
1	WLS	45	1000	68514155	68748803	19.4182662028158	0.977022977022977	0.983016983016983	rs885097	0.1237
1	PRDM2	14	1000	13976692	14201574	24.0653350848192	0.114885114885115	0.306693306693307	rs10927938	0.0456499999999999
1	RGS2	11	1000	192728168	192831405	3.96455493496053	0.804195804195804	0.861138861138861	rs17646713	0.3691
1	RPE65	9	1000	68844504	68965637	6.12047734339034	0.615384615384615	0.766233766233766	rs3790479	0.2263
1	RO60	1	1000	192978551	193110907	0.342308035796267	0.547452547452547	0.547452547452547	rs12131585	0.5585
1	AMPD1	7	1000	115165710	115288239	7.90384029673106	0.294705294705295	0.173826173826174	rs2010899	0.0464500000000002
1	UCHL5	2	1000	192931379	193079210	2.42784425033756	0.282717282717283	0.267732267732268	rs6698182	0.148699999999999
1	BCAS2	1	100000	115060177	115174250	3.71208104696592	0.0541894581054189	0.0541894581054189	rs10858046	0.0540200000000001
1	SRSF11	2	1000	70621364	70768735	0.351936054343577	0.792207792207792	0.812187812187812	rs6666941	0.6181
1	CTH	10	1000	70826900	70955534	8.92658324618911	0.425574425574426	0.244755244755245	rs663649	0.0288000000000001
1	AGMAT	6	1000	15848193	15961546	1.24064402608233	0.9000999000999	0.938061938061938	rs7533125	0.5123
1	OLFML3	9	1000	114472012	114628194	13.4775461317256	0.17982017982018	0.163836163836164	rs12136789	0.02354
1	TNNI3K	9	1000	74651070	75060112	3.85012862825979	0.806193806193806	0.812187812187812	rs2305549	0.2364
1	CFHR3	2	1000	196693924	196814536	0.811295180556883	0.687312687312687	0.624375624375624	rs1065489	0.3685
1	PLEKHM2	10	1000	15960814	16111264	5.09499410263743	0.718281718281718	0.708291708291708	rs10927848	0.1698
1	CRYZ	7	1000	75121165	75249092	7.65706086549659	0.314685314685315	0.335664335664336	rs11210497	0.0878600000000003
1	PHTF1	9	1000	114189452	114352111	3.63278927316102	0.834165834165834	0.755244755244755	rs7515189	0.212499999999999
1	ZBTB17	12	1000	16218363	16352627	2.41098020402652	0.953046953046953	0.846153846153846	rs742617	0.196000000000001
1	CD58	6	100000	117007155	117163661	28.380335647792	0.004959950400496	0.017019829801702	rs2300747	0.00378500000000001
1	TFAP2E	2	1000	35988914	36110929	0.202416464287728	0.908091908091908	0.89010989010989	rs4653137	0.6598
1	CD2	3	1000	117247051	117361851	2.86375341248811	0.37962037962038	0.461538461538462	rs10923135	0.2067
1	TTF2	6	1000	117552947	117700075	2.63488293837082	0.752247752247752	0.798201798201798	rs10494195	0.307400000000001
1	NR5A2	22	1000	199946741	200196548	30.4888808980345	0.162837162837163	0.100899100899101	rs940394	0.01413
1	KIF21B	14	1000	200888517	201042828	11.1753120865873	0.533466533466533	0.483516483516484	rs2297903	0.0924300000000001
1	TMEM9	34	1000	201053899	201190702	51.8793325955929	0.138861138861139	0.202797202797203	rs7526291	0.02193
1	ADPRHL2	6	1000	36504492	36609533	0.828034855087025	0.952047952047952	0.972027972027972	rs274754	0.5763
1	MAP7D1	3	1000	36571179	36696450	0.241763813831517	0.915084915084915	0.939060939060939	rs2296268	0.7219
1	WARS2	14	1000	119523838	119733294	13.5981829894404	0.371628371628372	0.568431568431568	rs7525637	0.1332
1	HAO2	5	100000	119861401	119986753	9.35208220675475	0.129508704912951	0.10039899601004	rs10923819	0.0260599999999998
1	OSCP1	14	1000	36831427	36966052	6.65334128086361	0.831168831168831	0.758241758241758	rs16822826	0.1794
1	MRPS15	13	1000	36871318	36979985	8.7482966546249	0.613386613386613	0.695304695304695	rs16822826	0.1794
1	GNPAT	8	1000	231326952	231463719	5.55294235182311	0.6003996003996	0.737262737262737	rs16854012	0.2055
1	TSNAX	3	1000	231614286	231752270	1.01425797029105	0.74025974025974	0.644355644355644	rs4658879	0.3433
1	C1orf109	18	1000	38097241	38207921	2.64003521179156	0.988011988011988	0.997002997002997	rs11264079	0.5122
1	RRAGC	10	1000	39253869	39375444	17.4487512381608	0.147852147852148	0.206793206793207	rs942839	0.03909
1	NID1	6	1000	236089129	236278409	2.95228055590613	0.731268731268731	0.589410589410589	rs17616115	0.17
1	LGALS8	23	1000	236631299	236766281	31.9602582869876	0.21978021978022	0.208791208791209	rs10925145	0.01834
1	NT5C1A	8	1000	40074792	40187710	5.39655149310979	0.65034965034965	0.734265734265734	rs736009	0.194900000000001
1	HPCAL4	11	1000	40094319	40207157	5.66473758950113	0.824175824175824	0.767232767232767	rs736009	0.194900000000001
1	MTR	28	1000	236908591	237134578	13.4062869677918	0.887112887112887	0.618381618381618	rs10925221	0.0330500000000001
1	BMP8B	5	1000	40172853	40304537	0.569430658046533	0.968031968031968	0.971028971028971	rs12745951	0.6008
1	MYCL	5	1000	40311097	40417928	0.580114539926339	0.978021978021978	0.989010989010989	rs12566893	0.666
1	SIPA1L2	42	1000	232483710	232747304	63.8419320465591	0.110889110889111	0.216783216783217	rs2243857	0.0207200000000001
1	ZP4	8	1000	237991163	238104222	4.36187831666656	0.535464535464535	0.658341658341658	rs1416798	0.305600000000001
1	RLF	2	1000	40577058	40756593	0.265417247201264	0.779220779220779	0.743256743256743	rs2092735	0.6199
1	KMO	7	100000	241645433	241808944	11.4496336363306	0.141828581714183	0.0825791742082579	rs11810820	0.0145500000000001
1	ZNF684	14	1000	40947244	41063839	16.0840762660426	0.285714285714286	0.387612387612388	rs4660429	0.0701099999999998
1	KCNQ4	15	1000	41199458	41356124	10.7119374617754	0.693306693306693	0.699300699300699	rs1041239	0.0714199999999998
1	RIMS3	11	1000	41036351	41181354	7.68099740138974	0.53046953046953	0.497502497502497	rs10889577	0.122799999999999
1	AKT3	11	1000	243601534	244064381	9.51051976159844	0.485514485514486	0.276723276723277	rs12045585	0.0256700000000001
1	ETV3	13	1000	157040982	157158266	10.0742607222507	0.574425574425574	0.440559440559441	rs946577	0.0410900000000002
1	ACADM	18	100000	76140031	76303260	42.8802847442402	0.049609503904961	0.016589834101659	rs1146646	7.00900000000005e-4
1	ST6GALNAC5	10	1000	77283164	77583231	14.4754861835248	0.172827172827173	0.346653346653347	rs12142053	0.04871
1	SLAMF1	9	1000	160527895	160667085	11.2305687409443	0.284715284715285	0.130869130869131	rs10489638	0.01609
1	CD48	7	100000	160598535	160731621	11.8907405205011	0.119748802511975	0.0974290257097429	rs10489638	0.01609
1	ADGRL2	64	1000	81721844	82508120	54.2742974694211	0.626373626373626	0.826173826173826	rs17470483	0.0412799999999999
1	PADI2	12	1000	17343255	17495946	4.15632172942053	0.791208791208791	0.828171828171828	rs2057096	0.3159
1	SDHB	14	1000	17295216	17430665	5.90874172964371	0.778221778221778	0.816183816183816	rs2647168	0.227400000000001
1	MFAP2	3	1000	17250996	17357330	2.14796311736047	0.541458541458541	0.542457542457542	rs2647168	0.227400000000001
1	RPF1	5	1000	84894941	85014035	4.01541035509923	0.526473526473527	0.591408591408591	rs3021402	0.1795
1	KDM5B	4	1000	202643622	202828598	6.5297433742738	0.187812187812188	0.112887112887113	rs12141884	0.0416700000000001
1	UAP1	15	1000	162481295	162619632	9.29342311633903	0.669330669330669	0.441558441558442	rs6694863	0.0362999999999997
1	ACTL8	15	1000	18031827	18203558	15.2832112268288	0.326673326673327	0.250749250749251	rs647325	0.02735
1	CTBS	6	1000	84965293	85090163	10.5111072593833	0.145854145854146	0.177822177822178	rs11164023	0.0504399999999998
1	RGS4	4	1000	162988564	163096592	2.16512758970649	0.618381618381618	0.763236763236763	rs2841959	0.3344
1	KLHL12	5	1000	202810243	202947764	1.49438889958334	0.864135864135864	0.879120879120879	rs12733285	0.394
1	IGSF21	35	1000	18384291	18754977	36.1315011499971	0.370629370629371	0.440559440559441	rs930850	0.0159699999999999
1	SSX2IP	9	1000	85059389	85206486	17.4202429899865	0.0849150849150849	0.285714285714286	rs11164023	0.0504399999999998
1	ZNHIT6	1	1000	86065099	86224116	0.00589489072455828	0.933066933066933	0.933066933066933	rs17128152	0.9388
1	PLA2G2D	7	1000	20388431	20496059	7.60449964730235	0.341658341658342	0.317682317682318	rs492738	0.0568799999999999
1	RBBP5	3	1000	205005269	205141143	6.53450178939026	0.121878121878122	0.130869130869131	rs16855036	0.0707100000000001
1	GBP3	6	100000	89422361	89538577	10.6036717435149	0.156548434515655	0.0719392806071939	rs1048401	0.0214
1	GBP1	7	100000	89468001	89580913	10.6038687971489	0.198858011419886	0.0782292177078229	rs1048401	0.0214
1	PINK1-AS	16	1000	20919149	21028686	12.1389643119705	0.557442557442557	0.674325674325674	rs12404655	0.125799999999999
1	KIF17	21	1000	20940506	21094510	16.9768721228181	0.572427572427572	0.467532467532468	rs10916851	0.02453
1	CDK18	17	1000	205423722	205551921	20.1311337994708	0.287712287712288	0.53946053946054	rs10494870	0.0906900000000005
1	RAB29	17	100000	205687113	205794610	33.950612303309	0.0915690843091569	0.0805691943080569	rs1772156	0.01209
1	CD160	2	1000	145645797	145765614	1.38136724795408	0.504495504495505	0.543456543456543	rs1680662	0.3233
1	ECE1	12	1000	21493739	21722065	2.86057064584951	0.963036963036963	0.978021978021978	rs12131134	0.4289
1	HMGCL	1	1000	24078374	24215110	0.138876988227572	0.722277722277722	0.722277722277722	rs11714	0.7094
1	GALE	1	1000	24072088	24177271	0.138876988227572	0.681318681318681	0.681318681318681	rs11714	0.7094
1	ID3	11	1000	23834416	23935992	4.72439763263094	0.853146853146853	0.816183816183816	rs3820028	0.1968
1	CR2	7	1000	207577574	207713240	1.84613390651487	0.922077922077922	0.961038961038961	rs1887632	0.4572
1	CD46	4	100000	207875401	208018858	10.585588447539	0.0659993400065999	0.0578594214057859	rs17006738	0.01943
1	PRPF3	6	1000	150243927	150375709	8.86236418326736	0.208791208791209	0.436563436563437	rs696616	0.137299999999999
1	APH1A	4	100000	150187798	150291980	14.2474489636423	0.015329846701533	0.00983990160098399	rs11205347	0.00273700000000001
1	P3H1	4	1000	43162005	43282755	3.94982198297568	0.338661338661339	0.381618381618382	rs11590814	0.1603
1	SLC2A1	11	1000	43341045	43474847	11.1486286051614	0.345654345654346	0.378621378621379	rs841860	0.0623799999999998
1	EBNA1BP2	3	1000	43579845	43786607	3.7358391913771	0.301698301698302	0.423576423576424	rs2484714	0.165099999999999
1	ARTN	4	1000	44348991	44452912	3.80993651532711	0.378621378621379	0.474525474525474	rs6674176	0.1939
1	IPO13	4	1000	44362621	44483694	2.53671809663438	0.556443556443556	0.473526473526474	rs6674176	0.1939
1	ATP6V0B	6	1000	44390158	44493967	4.23313041919375	0.547452547452547	0.532467532467532	rs6429644	0.1693
1	B4GALT2	8	1000	44394614	44506842	5.19984584388885	0.638361638361638	0.679320679320679	rs6429644	0.1693
1	ERI3	14	1000	44636741	44870932	15.5652636210767	0.296703296703297	0.564435564435564	rs1295803	0.1538
1	PTCH2	18	1000	45235515	45358925	8.37619218484802	0.677322677322677	0.574425574425574	rs3923304	0.175599999999999
1	AKR1A1	12	1000	45966214	46085721	21.1394601722018	0.162837162837163	0.164835164835165	rs10789465	0.0384800000000001
1	PRDX1	12	1000	45926707	46038719	21.1394601722018	0.142857142857143	0.147852147852148	rs10789465	0.0384800000000001
1	PIK3R3	8	1000	46455811	46648708	1.21765379376699	0.976023976023976	0.974025974025974	rs12123115	0.5015
1	TSPAN1	6	1000	46590744	46701634	0.889080045923006	0.957042957042957	0.941058941058941	rs12123115	0.5015
1	BLZF1	2	1000	169287207	169415778	0.804923600005474	0.649350649350649	0.667332667332667	rs10158131	0.4408
1	CCDC181	6	1000	169314107	169479907	2.94628822726132	0.776223776223776	0.66033966033966	rs10800448	0.1789
1	SLC19A2	6	1000	169383146	169505182	2.75961459432511	0.741258741258741	0.604395604395604	rs10800448	0.1789
1	FAAH	4	1000	46809988	46929520	5.52242829173521	0.246753246753247	0.181818181818182	rs12073998	0.0985399999999994
1	NSUN4	5	1000	46755848	46880824	5.66140542996945	0.274725274725275	0.176823176823177	rs12073998	0.0985399999999994
1	TMED5	3	1000	93565298	93696073	1.43493448954248	0.549450549450549	0.424575424575425	rs4847235	0.2601
1	MROH9	10	1000	170854611	171083906	10.1729808495731	0.380619380619381	0.280719280719281	rs6423173	0.02607
1	FMO6P	8	1000	171056878	171180707	6.84856539663379	0.513486513486514	0.536463536463537	rs3754495	0.1066
1	CNN3	10	1000	95312504	95442779	7.62931547372152	0.577422577422577	0.528471528471528	rs7531174	0.0871999999999999
1	PRRC2C	16	1000	171404689	171612650	7.26273120735271	0.856143856143856	0.856143856143856	rs764206	0.216
1	F3	6	1000	94944728	95057315	12.4203231824413	0.102897102897103	0.104895104895105	rs337601	0.02306
1	ABCD3	7	1000	94833944	95034222	11.326693638422899	0.164835164835165	0.158841158841159	rs337601	0.02306
1	VAMP4	5	1000	171619299	171761214	1.53872021756064	0.872127872127872	0.943056943056943	rs2294719	0.4773
1	DPH5	1	1000	101405178	101541644	0.675039805871416	0.398601398601399	0.398601398601399	rs12023712	0.4113
1	FASLG	18	1000	172578242	172686016	14.0295987198649	0.532467532467532	0.68031968031968	rs12041613	0.1416
1	PTBP2	1	1000	97137220	97339294	1.2137029507780701	0.288711288711289	0.288711288711289	rs1409057	0.270599999999999
1	TNFSF4	14	1000	173102869	173226470	12.1151981261706	0.481518481518482	0.649350649350649	rs10912560	0.146
1	PRDX6	3	1000	173396468	173507954	1.4587921969756	0.617382617382617	0.501498501498502	rs1461024	0.262700000000001
1	DARS2	2	1000	173743790	173877946	2.10194030545753	0.325674325674326	0.42957042957043	rs1322780	0.2895
1	HSD11B1	10	1000	209809522	209958294	5.17533249829077	0.764235764235764	0.544455544455544	rs3753519	0.0747600000000001
1	IRF6	13	1000	209908961	210029520	6.82640164096916	0.697302697302697	0.317682317682318	rs126280	0.0567200000000003
1	UTP25	9	1000	209951316	210080910	6.52383537277878	0.508491508491508	0.228771228771229	rs126280	0.0567200000000003
1	PLPPR5	14	1000	99305800	99520588	4.9436888404115	0.898101898101898	0.832167832167832	rs10489922	0.201
1	PLPPR4	15	1000	99679508	99825146	17.6000758581782	0.314685314685315	0.377622377622378	rs17120075	0.0715399999999998
1	SERPINC1	3	1000	173822941	173936516	1.77363871162659	0.602397602397602	0.618381618381618	rs1322780	0.2895
1	RCAN3	6	1000	24778840	24917530	3.12776118741035	0.771228771228771	0.816183816183816	rs431454	0.271899999999999
1	SLC35A3	1	1000	100384906	100551190	0.130513710343082	0.725274725274725	0.725274725274725	rs1541042	0.7179
1	RCOR3	12	1000	211381718	211539727	20.8014174555723	0.142857142857143	0.31968031968032	rs17267484	0.0861199999999998
1	STMN1	3	1000	26160671	26283482	1.30744207958895	0.602397602397602	0.588411588411588	rs2992068	0.3606
1	MTFR1L	1	1000	26095130	26209433	0.690189300689792	0.394605394605395	0.394605394605395	rs760599	0.4061
1	MAN1C1	2	1000	25893958	26162698	1.70564231642441	0.433566433566434	0.518481518481518	rs4659356	0.313599999999999
1	NEK2	13	1000	211781998	211898972	20.2139443013727	0.146853146853147	0.28971028971029	rs1562053	0.0506599999999999
1	RPS6KA1	13	100000	26806251	26951521	23.7019902215091	0.0827791722082779	0.0919490805091949	rs2296399	0.00848900000000002
1	DHDDS	6	100000	26708772	26847797	9.26790757008311	0.183958160418396	0.101768982310177	rs17340420	0.0234599999999999
1	NENF	15	100000	212556261	212669721	38.4986869683307	0.030279697203028	0.022129778702213	rs17666015	0.002357
1	NSL1	3	1000	212849494	213015124	1.12810145305621	0.749250749250749	0.718281718281718	rs2492779	0.3714
1	PROX1	4	100000	214106523	214264845	10.3396159842041	0.046649533504665	0.0797292027079729	rs340881	0.0218599999999999
1	ARID1A	1	1000	26969726	27158595	0.952829959823056	0.30969030969031	0.30969030969031	rs11247594	0.329
1	CENPF	12	1000	214726537	214887914	4.33268073463247	0.824175824175824	0.913086913086913	rs417774	0.376
1	RPA2	12	1000	28168034	28291257	6.90550583961363	0.678321678321678	0.819180819180819	rs11399	0.247500000000001
1	PPP1R8	5	1000	28107292	28228187	2.43187882106238	0.742257742257742	0.688311688311688	rs11399	0.247500000000001
1	STX12	1	1000	28049729	28200954	4.81133529576779e-4	0.979020979020979	0.979020979020979	rs1767523	0.9825
1	MARC2	8	1000	220871566	221008157	15.788823346945	0.104895104895105	0.372627372627373	rs2807840	0.0896299999999995
1	SLC5A9	4	1000	48638356	48764316	0.326751425312441	0.923076923076923	0.889110889110889	rs212989	0.6201
1	OSBPL9	15	100000	51992850	52314099	20.1284072805844	0.216357836421636	0.0657493425065749	rs2077725	0.00737099999999998
1	TXNDC12	1	100000	52435802	52571843	3.48119237233827	0.0622593774062259	0.0622593774062259	rs2794994	0.0620700000000002
1	KIF14	20	1000	200470624	200639879	27.4187342510885	0.211788211788212	0.281718281718282	rs12404079	0.03067
1	TNNT2	7	1000	201278135	201396892	1.32691495202622	0.943056943056943	0.83016983016983	rs6671391	0.3246
1	DDX59	5	1000	200543023	200689035	5.72516185712756	0.320679320679321	0.525474525474525	rs2794410	0.146799999999998
1	CAMSAP2	21	1000	200658685	200879832	13.7208106376213	0.603396603396603	0.684315684315684	rs7517998	0.0990399999999998
1	ATF6	24	1000	161686109	161983860	9.88171461104403	0.93006993006993	0.873126873126873	rs12409628	0.0698400000000003
1	C1orf54	5	100000	150190599	150303327	16.4232116055814	0.016669833301667	0.01269987300127	rs11205347	0.00273700000000001
1	CA14	4	100000	150179645	150287478	14.2474489636423	0.015449845501545	0.010429895701043	rs11205347	0.00273700000000001
1	ANKRD13C	10	1000	70674681	70870417	3.46868363875571	0.784215784215784	0.883116883116883	rs12037272	0.3832
1	SGIP1	29	1000	66949065	67266822	34.7309374537657	0.276723276723277	0.282717282717283	rs1415974	0.0205
1	DCLRE1B	22	1000	114397834	114506708	12.3915064025859	0.731268731268731	0.627372627372627	rs1217390	0.0702999999999998
1	CASQ2	49	1000	116192627	116361402	48.8486511460964	0.357642357642358	0.603396603396603	rs10801911	0.0795699999999993
1	OLFM3	19	1000	102218129	102512586	12.5661802526279	0.761238761238761	0.736263736263736	rs716581	0.121000000000001
1	RAB3GAP2	11	1000	220271634	220495795	7.97957454104259	0.618381618381618	0.338661338661339	rs10779402	0.0398199999999999
1	C1orf198	19	1000	230922864	231055335	23.0045350839951	0.277722277722278	0.346653346653347	rs1202572	0.0387000000000001
1	TRIM67	20	1000	231247857	231407302	16.6668195016565	0.544455544455544	0.523476523476524	rs12032939	0.02845
1	HEATR1	26	1000	236662304	236817816	32.9764749761153	0.23976023976024	0.270729270729271	rs10925145	0.01834
1	CSF3R	12	1000	36881643	36998879	6.93252087940799	0.718281718281718	0.784215784215784	rs6667450	0.1933
1	TNN	13	100000	174986993	175167202	22.818399156381	0.122818771812282	0.0824991750082499	rs12146041	0.01373
1	MRPS14	3	1000	174929924	175042561	3.91048079694164	0.282717282717283	0.193806193806194	rs10798331	0.0639000000000002
1	CENPL	1	1000	173718687	173843858	0.979995164388583	0.33966033966034	0.33966033966034	rs2281486	0.3222
1	TNFSF18	3	1000	172959099	173070103	1.30782098315334	0.702297702297702	0.604395604395604	rs17300009	0.2897
1	SEC16B	36	1000	177843090	178003438	31.187318044422	0.46953046953047	0.387612387612388	rs3828137	0.0369499999999999
1	GORAB	3	1000	170451269	170572587	0.181150124167265	0.944055944055944	0.908091908091908	rs12755237	0.6717
1	TAF12	5	1000	28865834	29019597	9.43902876598398	0.144855144855145	0.283716283716284	rs3795845	0.1288
1	NPPB	14	1000	11867520	11969002	11.6474667817291	0.482517482517482	0.411588411588412	rs12562819	0.0401500000000001
1	UBIAD1	8	1000	11283262	11406106	4.12117622350381	0.605394605394605	0.581418581418581	rs17229130	0.1947
1	TARDBP	4	1000	11022400	11136477	0.645038019880215	0.895104895104895	0.884115884115884	rs12711521	0.5139
1	TNFRSF8	18	100000	12073359	12254264	23.3286144839476	0.219957800421996	0.0753092469075309	rs1148458	0.00242
1	PRAMEF2	1	1000	12866940	12971764	0.857283510623779	0.320679320679321	0.320679320679321	rs1076640	0.3545
1	ECHDC2	5	1000	53311581	53442884	0.685047336703764	0.823176823176823	0.796203796203796	rs11206043	0.5568
1	RGSL1	15	1000	182328326	182579734	29.8809805823867	0.0569430569430569	0.136863136863137	rs11590556	0.01849
1	LHX4	12	100000	180149398	180298119	40.153382362897	0.02139978600214	0.018809811901881	rs3767165	0.005239
1	GJA8	4	1000	147330082	147431384	0.892453236745554	0.792207792207792	0.738261738261738	rs9438040	0.462
1	DESI2	9	1000	244766404	244922335	5.71870761394002	0.681318681318681	0.373626373626374	rs2653142	0.0671999999999994
1	ADGRB2	4	1000	32142717	32280494	4.02500146221599	0.366633366633367	0.443556443556444	rs4949460	0.1716
1	HCRTR1	1	1000	32033286	32148119	1.86890974506201	0.15984015984016	0.15984015984016	rs4949460	0.1716
1	FABP3	1	1000	31788471	31899697	1.2735593970671	0.268731268731269	0.268731268731269	rs2275435	0.259100000000001
1	KHDRBS1	2	1000	32429468	32576451	3.15405857190384	0.197802197802198	0.22977022977023	rs12076706	0.1799
1	POLR3GL	1	1000	145406235	145520400	5.8450470123659e-5	0.99000999000999	0.99000999000999	rs2236566	0.9939
1	TMEM54	1	1000	33310194	33417039	1.22849461228741	0.283716283716284	0.283716283716284	rs518440	0.2677
1	ZSCAN20	9	1000	33888245	34012107	3.28577654600053	0.849150849150849	0.796203796203796	rs2131776	0.234099999999999
1	CSMD2	65	1000	33929598	34681443	66.0363636838503	0.444555444555445	0.284715284715285	rs7541778	0.00890499999999999
1	HPCA	1	1000	33301594	33414042	1.22849461228741	0.261738261738262	0.261738261738262	rs518440	0.2677
1	LRIF1	2	1000	111439811	111556587	3.58675620448538	0.162837162837163	0.122877122877123	rs1149185	0.0677700000000003
1	TMIGD3	12	1000	111975969	112156584	12.3925313731461	0.366633366633367	0.664335664335664	rs10776733	0.141899999999999
1	CLCC1	2	1000	109422129	109556079	1.73300371034237	0.397602397602398	0.518481518481518	rs193139	0.3186
1	GPSM2	13	1000000	109367971	109527167	74.3630690537268	6.73999326000674e-4	1.42999857000143e-4	rs10494100	6.23499999999995e-5
1	FMOD	15	1000	203259755	203370886	13.8528970092798	0.45954045954046	0.233766233766234	rs12406229	0.03851
1	MYOG	5	1000	203002256	203105140	7.05619828123217	0.1998001998002	0.288711288711289	rs1890414	0.0778600000000006
1	LAX1	4	1000	203684303	203795361	1.64163683290697	0.688311688311688	0.784215784215784	rs3820195	0.4115
1	COPA	4	1000	160208383	160363063	2.24838579529585	0.69030969030969	0.838161838161838	rs2274185	0.3672
1	CD244	3	1000	160749949	160882677	1.46023491420441	0.678321678321678	0.551448551448551	rs4656945	0.239899999999999
1	LY9	5	1000	160715863	160848051	4.96487486858972	0.368631368631369	0.493506493506494	rs497896	0.170699999999999
1	RPL5	9	1000	93247569	93357481	6.71073725946634	0.46953046953047	0.425574425574426	rs6604026	0.168799999999999
1	ODF2L	4	1000	86762506	86912025	2.67930051624951	0.542457542457542	0.636363636363636	rs272516	0.278299999999999
1	PTGFR	12	1000	78719567	79056386	10.5255944680653	0.415584415584416	0.343656343656344	rs12742293	0.0869299999999993
1	SPATA1	5	1000	84921982	85081877	6.04185256882458	0.268731268731269	0.26973026973027	rs2911597	0.0817900000000004
1	RWDD3	5	1000	95649765	95762781	5.04668786678342	0.392607392607393	0.483516483516484	rs11165358	0.156700000000003
1	ZNF644	12	1000	91330854	91537829	3.96112829890632	0.767232767232767	0.887112887112887	rs187131	0.3615
1	CCDC18	3	1000	93595475	93794287	1.43493448954248	0.591408591408591	0.431568431568432	rs4847235	0.2601
1	RPAP2	1	100000	92714615	92917613	2.99155032998353	0.0836891631083689	0.0836891631083689	rs12240065	0.0837000000000004
1	CDKN2C	5	1000	51376416	51490306	3.58265522971414	0.402597402597403	0.140859140859141	rs11588271	0.0763299999999999
1	RNF11	4	1000	51651944	51789119	2.37334560646102	0.592407592407592	0.597402597402597	rs17392930	0.2689
1	ATPAF1	1	1000	47048408	47189539	1.16031606974553	0.282717282717283	0.282717282717283	rs2241864	0.2814
1	STIL	13	1000	47665810	47829819	13.486377244155	0.375624375624376	0.214785214785215	rs2758738	0.01536
1	LPGAT1	11	1000	211866798	212054105	21.2674161775678	0.0689310689310689	0.245754245754246	rs1562053	0.0506599999999999
1	BATF3	6	1000	212809758	212923182	5.00921029358585	0.446553446553447	0.557442557442557	rs2456821	0.170699999999999
1	G0S2	4	1000	209798756	209899735	4.50144417825463	0.318681318681319	0.231768231768232	rs3753519	0.0747600000000001
1	PFKFB2	10	1000	207157710	207304369	8.13744314964347	0.555444555444555	0.719280719280719	rs923109	0.132
1	C4BPA	6	1000	207227577	207368317	6.4622165937077	0.347652347652348	0.496503496503497	rs923109	0.132
1	C4BPB	6	1000	207212204	207323338	5.54314802681581	0.422577422577423	0.494505494505495	rs923109	0.132
1	MSTO1	2	1000	155529995	155634758	4.84287597652004	0.12987012987013	0.127872127872128	rs2048431	0.1179
1	C1orf61	21	1000	156324041	156450493	13.2713726275778	0.698301698301698	0.68631368631368606	rs7548323	0.0909600000000007
1	ATG4C	4	1000	63199802	63381187	5.5497010758293	0.238761238761239	0.302697302697303	rs7539616	0.1687
1	HNRNPR	4	1000	23580263	23720829	3.12259859738216	0.516483516483517	0.350649350649351	rs1740481	0.1132
1	ZNF436	2	1000	23635940	23746329	2.88748180634172	0.230769230769231	0.186813186813187	rs1740481	0.1132
1	PSMB2	1	1000	36015141	36157127	0.00864983379789029	0.923076923076923	0.923076923076923	rs3754068	0.9259
1	AGO3	6	1000	36346318	36588101	3.14046446036726	0.666333666333666	0.573426573426573	rs595961	0.1941
1	UROD	8	1000	45426621	45531247	3.16021252875083	0.717282717282717	0.676323676323676	rs749623	0.2502
1	ST3GAL3	12	1000	44121494	44446837	6.27571751044451	0.687312687312687	0.656343656343656	rs6674176	0.1939
1	TMEM53	2	1000	45050909	45190153	0.559065539997128	0.781218781218781	0.833166833166833	rs2983712	0.5824
1	HECTD3	7	1000	45418211	45526996	2.94974345879032	0.661338661338661	0.611388611388611	rs749623	0.2502
1	DNAJC8	9	1000	28475966	28609540	18.1249729227685	0.108891108891109	0.234765234765235	rs9508	0.0440100000000001
1	AHDC1	1	1000	27810545	27980942	0.0690670691400045	0.777222777222777	0.777222777222777	rs1292081	0.7927
1	IFI6	1	1000	27942574	28048709	0.0690670691400045	0.784215784215784	0.784215784215784	rs1292081	0.7927
1	INTS11	2	1000	1196964	1310071	0.23723759094715	0.896103896103896	0.869130869130869	rs10399878	0.6281
1	RGS13	14	1000	192555267	192679436	20.7665230799563	0.187812187812188	0.305694305694306	rs2760511	0.0394900000000001
1	HIVEP3	37	1000	41922035	42551596	32.0152064799683	0.56043956043956	0.513486513486514	rs10749841	0.0429000000000001
1	PPCS	1	1000	42871787	42989056	0.00385378981655953	0.953046953046953	0.953046953046953	rs1034268	0.9505
1	EDN2	8	1000	41894445	42000354	7.05393952182714	0.474525474525474	0.629370629370629	rs4660541	0.1521
1	AUNIP	1	1000	26108403	26235949	0.200397731478671	0.647352647352647	0.647352647352647	rs12037513	0.6544
1	EMC1	1	1000	19492153	19628021	0.599418449501145	0.413586413586414	0.413586413586414	rs1738023	0.4388
1	PLA2G5	11	1000	20304671	20468404	9.49020845226647	0.516483516483517	0.444555444555445	rs492738	0.0568799999999999
1	HP1BP3	17	1000	21019171	21163816	10.8907327841849	0.604395604395604	0.371628371628372	rs10916851	0.02453
1	MACF1	8	1000	39496987	40002849	2.741529448828	0.938061938061938	0.933066933066933	rs9438923	0.3086
1	CEP85	5	1000	26510690	26655299	1.1191088960092	0.918081918081918	0.762237762237762	rs11247864	0.298300000000001
1	ARHGEF16	12	1000	3321228	3447677	12.2468838196653	0.426573426573427	0.583416583416583	rs12059504	0.0682899999999996
1	LRRC47	8	1000	3645122	3763062	1.84646542949173	0.948051948051948	0.982017982017982	rs3737593	0.5089
1	SESN2	8	1000	28536028	28659002	14.036739743243	0.144855144855145	0.191808191808192	rs9508	0.0440100000000001
1	SMPDL3B	11	1000	28211510	28335668	8.68273340848543	0.522477522477522	0.615384615384615	rs4466676	0.1204
1	ATP5IF1	7	1000	28512619	28623417	13.592125220130299	0.117882117882118	0.180819180819181	rs9508	0.0440100000000001
1	MED18	2	1000	28605512	28712476	3.82966912057347	0.131868131868132	0.12987012987013	rs7528486	0.08396
1	THEMIS2	9	1000	28149053	28263196	4.77843230436354	0.682317682317682	0.781218781218781	rs11399	0.247500000000001
1	UBE4B	8	1000	10042889	10291297	4.45474341247929	0.74025974025974	0.784215784215784	rs6687550	0.2302
1	CASZ1	20	1000	10646660	10906707	24.9555863086346	0.236763236763237	0.13986013986014	rs284320	0.00650999999999998
1	GJA9	14	100000	39290122	39397259	29.5336656550079	0.0840891591084089	0.0972890271097289	rs942841	0.01173
1	CAP1	11	1000	40455904	40588321	3.59514982376805	0.791208791208791	0.78021978021978	rs6600317	0.286799999999999
1	PPT1	11	1000	40487132	40613399	3.59514982376805	0.812187812187812	0.783216783216783	rs6600317	0.286799999999999
1	ACAP3	2	1000	1177769	1294989	0.23723759094715	0.889110889110889	0.861138861138861	rs10399878	0.6281
1	C1orf159	4	1000	967197	1101741	6.30143648713148	0.186813186813187	0.24975024975025	rs9442372	0.0702499999999996
1	CA6	20	1000	8955925	9085151	14.8483044343583	0.685314685314685	0.777222777222777	rs6699492	0.0877000000000002
1	NPHP4	10	1000	5872870	6102533	8.64643234052708	0.453546453546454	0.618381618381618	rs2485655	0.144
1	CHD1L	4	1000	146664303	146817446	1.6173946835356	0.645354645354645	0.685314685314685	rs6593752	0.4108
1	PEX11B	6	100000	145466371	145573730	29.9528079946861	0.00513994860051399	0.034559654403456	rs17352281	0.00793000000000002
1	FMO5	5	1000	146596929	146764700	1.93940836806341	0.736263736263736	0.83016983016983	rs6593752	0.4108
1	PIAS3	8	100000	145525232	145636546	37.5384921977101	0.00490995090049099	0.04729952700473	rs17352281	0.00793000000000002
1	PRKAB2	4	1000	146576684	146694129	1.26292413190047	0.707292707292707	0.793206793206793	rs4950386	0.4978
1	NR0B2	2	1000	27187979	27290466	2.26417790625607	0.293706293706294	0.332667332667333	rs4378228	0.2594
1	LIN28A	7	1000	26687307	26806219	10.142090114544	0.207792207792208	0.11988011988012	rs17340420	0.0234599999999999
1	SPATA6	12	1000	48711044	48987880	12.8301857217277	0.330669330669331	0.115884115884116	rs1338314	0.007779
1	LRRC41	19	1000	46676867	46819280	19.3246882018032	0.382617382617383	0.371628371628372	rs9793263	0.0535100000000001
1	FCRLA	16	1000	161626761	161734142	7.83208821854197	0.819180819180819	0.867132867132867	rs6699818	0.1831
1	HSD17B7	11	1000	162710491	162832607	7.74148666201285	0.659340659340659	0.743256743256743	rs12141395	0.1718
1	ZRANB2	7	1000	71478973	71596972	3.59622667227245	0.672327672327672	0.769230769230769	rs12038830	0.292199999999999
1	DAP3	5	1000	155607750	155758801	10.6597361478164	0.125874125874126	0.167832167832168	rs1058207	0.0853800000000001
1	RHBG	18	1000	156289001	156405011	11.0929235868828	0.691308691308691	0.628371628371628	rs7548323	0.0909600000000007
1	KHDC4	10	1000	155832835	155954204	8.11276931750758	0.417582417582418	0.556443556443556	rs4661175	0.2314
1	ATP1A4	21	100000	160071359	160206767	28.1104061467793	0.201027989720103	0.0747192528074719	rs6697826	0.001332
1	NES	8	1000	156588554	156697199	9.60312354123159	0.315684315684316	0.368631368631369	rs11264516	0.0572699999999997
1	BCAN	7	1000	156561181	156679324	9.54609112137974	0.206793206793207	0.31968031968032	rs11264516	0.0572699999999997
1	CRP	3	1000	159632078	159734379	6.30814946917758	0.118881118881119	0.276723276723277	rs1205	0.1394
1	ARHGEF11	13	1000	156854631	157065162	9.31113415848765	0.557442557442557	0.606393606393606	rs7550260	0.137200000000001
1	RAB25	16	1000	155980950	156090295	19.2203984278144	0.260739260739261	0.380619380619381	rs12032631	0.0708599999999999
1	HAPLN2	4	1000	156539122	156645517	4.5147108272917	0.343656343656344	0.403596403596404	rs11264511	0.120499999999999
1	APCS	15	100000	159507615	159608655	17.4945267951163	0.293207067929321	0.0795992040079599	rs6695377	0.00714899999999997
1	FCRL2	6	1000	157665522	157796922	1.03496411849177	0.846153846153846	0.862137862137862	rs2210913	0.5211
1	DCAF8	12	100000	160135504	160282321	24.7093328412277	0.0609493905060949	0.031629683703163	rs6697826	0.001332
1	SYT11	7	1000	155779357	155904990	7.03563930222571	0.364635364635365	0.607392607392607	rs1749405	0.2657
1	MMACHC	10	1000	45915971	46029054	20.8061000999238	0.123876123876124	0.151848151848152	rs10789465	0.0384800000000001
1	DPH2	5	1000	44385671	44489041	3.58477144287933	0.533466533466533	0.474525474525474	rs6429644	0.1693
1	TOE1	13	1000	45755723	45859645	5.67073194011682	0.857142857142857	0.828171828171828	rs3219487	0.166600000000001
1	NASP	7	1000	45999517	46134576	3.98690243957438	0.57042957042957	0.444555444555445	rs11211138	0.1579
1	MUTYH	14	1000	45744834	45856142	5.6719376808977104	0.887112887112887	0.853146853146853	rs3219487	0.166600000000001
1	PATJ	42	100000	62158077	62694347	67.0073327793581	0.111348886511135	0.039119608803912	rs3737108	2.325e-4
1	KANK4	12	1000	62651836	62835105	13.9221179050834	0.278721278721279	0.301698301698302	rs6683592	0.0575600000000004
1	ANGPTL3	5	1000	63013157	63121830	8.23567673042322	0.152847152847153	0.241758241758242	rs12048208	0.115400000000001
1	FBXO44	13	1000	11664431	11773384	7.8700859699448	0.793206793206793	0.851148851148851	rs6694489	0.132900000000001
1	CPLANE2	8	1000	16508186	16613678	2.02731671777569	0.924075924075924	0.773226773226773	rs12058819	0.2307
1	CASP9	16	1000	15767326	15903029	4.77678071092993	0.867132867132867	0.816183816183816	rs4646048	0.204600000000001
1	CHRM3	29	1000	239499864	240128752	42.4656980164203	0.121878121878122	0.173826173826174	rs12028626	0.0188400000000001
1	CHI3L1	11	1000	203098058	203205832	8.47550778470989	0.631368631368631	0.478521478521479	rs2494283	0.0468500000000002
1	MYBPH	10	1000	203086938	203194954	4.5247404508527	0.866133866133866	0.842157842157842	rs11579990	0.2108
1	PIK3C2B	6	1000	204341755	204513852	4.1420411350576	0.585414585414585	0.308691308691309	rs2271418	0.0730599999999996
1	DSTYK	4	100000	205061632	205230830	11.2582994464848	0.041789582104179	0.049009509904901	rs17417002	0.01372
1	CHIT1	15	1000	203131954	203292769	26.6193964432109	0.0939060939060939	0.210789210789211	rs12406229	0.03851
1	SLC41A1	20	100000	205708221	205832876	47.1301334733481	0.0522994770052299	0.0583694163058369	rs954206	0.01135
1	LGR6	22	1000	202113028	202338909	46.6505695536	0.038961038961039	0.10989010989011	rs10920360	0.0165700000000001
1	TMCC2	5	100000	205147073	205304760	11.3225733327134	0.0705892941070589	0.0588194118058819	rs17417002	0.01372
1	EPHB2	21	1000	22987331	23297993	17.9710073788317	0.548451548451548	0.380619380619381	rs6426763	0.0511199999999995
1	SRRM1	6	1000	24908206	25049772	1.08392250563648	0.944055944055944	0.975024975024975	rs2105184	0.5854
1	GNAT2	10	1000	110095888	110212551	11.8493210936072	0.26973026973027	0.172827172827173	rs7544426	0.0375799999999999
1	GSTM1	7	1000	110180435	110301661	3.37003593565855	0.796203796203796	0.9000999000999	rs12745189	0.3268
1	PRPF38B	4	100000	109184931	109295550	14.5878225760502	0.013189868101319	0.00551994480055199	rs17026815	0.00138100000000001
1	REG4	7	100000	120286639	120404203	28.8039345266736	0.00686993130068699	0.044209557904421	rs2793825	0.008422
1	TSPAN2	11	1000	115540631	115682124	8.20698663641394	0.558441558441558	0.64035964035964	rs12744835	0.107
1	TSHB	9	1000	115522444	115626930	9.11546850648539	0.387612387612388	0.498501498501498	rs12744835	0.107
1	GSTM5	7	1000	110204401	110368050	3.51446684212162	0.803196803196803	0.804195804195804	rs484959	0.240100000000001
1	GSTM3	5	1000	110226553	110333660	2.13320154349791	0.786213786213786	0.869130869130869	rs7483	0.3702
1	SYT6	16	1000	114581912	114746541	8.61086318905024	0.831168831168831	0.847152847152847	rs4462141	0.118900000000001
1	VAV3	40	100000	108063782	108557802	62.4287553650184	0.0946690533094669	0.013659863401366	rs12076264	7.42199999999998e-4
1	CHIA	21	1000	111783472	111913188	31.9019526860254	0.184815184815185	0.266733266733267	rs2820075	0.0396999999999999
1	PSRC1	1	1000	109772177	109875808	0.0919600430253429	0.765234765234765	0.765234765234765	rs629301	0.7617
1	HMGCS2	15	100000	120240618	120361528	32.7732053390992	0.03739962600374	0.0521694783052169	rs2793825	0.008422
1	PTPN22	26	1000	114306432	114464375	13.2948483202808	0.769230769230769	0.658341658341658	rs1217390	0.0702999999999998
1	SORT1	4	1000	109802189	109990540	4.30638876274883	0.355644355644356	0.254745254745255	rs17037403	0.0761300000000005
1	WNT2B	11	100000	112959162	113122787	31.4302385030515	0.024429755702443	0.01789982100179	rs6668533	0.00355
1	PTGFRN	15	1000	117402537	117582975	10.1205488458276	0.666333666333666	0.520479520479521	rs2246315	0.0816700000000001
1	LAMTOR5	15	100000	110893870	111000564	35.8402372128381	0.0506994930050699	0.033609663903361	rs3795828	0.004007
1	ADAM30	11	1000	120386155	120489118	5.6246241602949	0.751248751248751	0.542457542457542	rs4659246	0.0451
1	NOTCH2	22	1000	120404175	120693366	9.91766987752897	0.857142857142857	0.723276723276723	rs4659246	0.0451
1	CEPT1	7	1000	111632248	111777726	13.9358263531967	0.102897102897103	0.237762237762238	rs3818797	0.0510600000000001
1	CD101	10	1000	117494371	117629098	3.9175863690723	0.853146853146853	0.91008991008991	rs10494195	0.307400000000001
1	VTCN1	4	1000	117636208	117803556	2.79973117305357	0.521478521478521	0.450549450549451	rs4659190	0.168799999999999
1	NGF	12	1000	115778538	115930857	11.8519030773925	0.43956043956044	0.270729270729271	rs2239622	0.04189
1	AP4B1	23	1000	114386815	114497823	12.4609832620071	0.725274725274725	0.612387612387612	rs1217390	0.0702999999999998
1	CFHR4	1	1000	196807143	196937843	0.26930256744858	0.595404595404595	0.595404595404595	rs16840607	0.6038
1	NAV1	39	1000	201542012	201846097	33.5335534501003	0.534465534465534	0.662337662337662	rs12045814	0.0641799999999997
1	CDC73	3	1000	193041087	193273945	3.80242547259202	0.26973026973027	0.108891108891109	rs17526825	0.0541500000000001
1	TIMM17A	11	1000	201874630	201989792	15.7270603922892	0.184815184815185	0.267732267732268	rs3806357	0.0208899999999999
1	CRB1	6	1000	197187333	197497585	5.47506208210532	0.423576423576424	0.556443556443556	rs12139826	0.1683
1	CFHR5	1	1000	196896685	197028804	0.0922787038738251	0.777222777222777	0.777222777222777	rs10754210	0.7613
1	PUM1	5	1000	31354352	31588838	3.62078152021913	0.565434565434565	0.734265734265734	rs12404568	0.258
1	SPOCD1	4	1000	32206022	32331652	2.39393900157153	0.48951048951049	0.444555444555445	rs11582772	0.240499999999999
1	YARS	3	1000	33190837	33333754	4.41988451175674	0.218781218781219	0.194805194805195	rs360490	0.0779200000000005
1	PHC2	7	1000	33739223	33946653	4.61399225066576	0.656343656343656	0.631368631368631	rs10798939	0.145799999999999
1	CDCA8	16	1000	38108152	38225391	2.20679619652446	0.979020979020979	0.989010989010989	rs11264087	0.55
1	GNL2	9	1000	37982416	38111538	1.82783558606874	0.916083916083916	0.916083916083916	rs4415526	0.4475
1	AGO4	3	1000	36223616	36373491	3.65092494352462	0.283716283716284	0.382617382617383	rs595961	0.1941
1	HOOK1	9	100000	60230457	60392042	17.0430353292986	0.0981290187098129	0.048339516604834	rs3754205	0.00720799999999998
1	CYP2J2	9	100000	60308979	60442445	17.2845028273429	0.106558934410656	0.042249577504225	rs3754205	0.00720799999999998
1	BTF3L4	1	100000	52471870	52606388	3.48119237233827	0.0619793802061979	0.0619793802061979	rs2794994	0.0620700000000002
1	TUT4	4	100000	52823953	53069159	10.3014529757434	0.0790292097079029	0.0704092959070409	rs835036	0.0298599999999999
1	PRPF38A	1	100000	52820273	52936508	3.77834470478044	0.0519594804051959	0.0519594804051959	rs9633423	0.0519200000000001
1	AGT	18	1000	230788268	230899868	22.648146064643502	0.258741258741259	0.536463536463537	rs12143647	0.0738999999999999
1	ZNF670-ZNF695	13	1000	247058848	247292113	27.839443287404	0.0959040959040959	0.130869130869131	rs6701757	0.01701
1	PCNX2	34	1000	233069180	233481471	18.9899124699792	0.816183816183816	0.767232767232767	rs1016405	0.0897799999999996
1	KCNK1	7	1000	233699749	233858258	8.46410384869096	0.263736263736264	0.117882117882118	rs1039128	0.0203599999999999
1	URB2	12	1000	229711993	229845947	16.7319606575138	0.218781218781219	0.277722277722278	rs12040438	0.05175
1	EGLN1	3	1000	231449496	231608033	1.31960411589626	0.63036963036963	0.543456543456543	rs11588982	0.3255
1	CAPN9	25	1000	230833129	230987749	30.7381367488599	0.237762237762238	0.522477522477522	rs12038826	0.0643399999999998
1	COG2	21	1000	230728226	230879728	21.930568084887	0.382617382617383	0.471528471528472	rs12143647	0.0738999999999999
1	ABCB10	15	1000	229602328	229744454	23.6459414105581	0.208791208791209	0.257742257742258	rs12040438	0.05175
1	NTPCR	11	1000	233036350	233169628	2.17138062391368	0.835164835164835	0.847152847152847	rs1555394	0.4237
1	TAF5L	11	1000	229678857	229811794	15.7562652586335	0.207792207792208	0.251748251748252	rs12040438	0.05175
1	GLUL	2	1000	182300838	182411341	0.219271304310865	0.877122877122877	0.868131868131868	rs11585935	0.6629
1	STX6	14	1000	180891847	181042257	7.59876169584306	0.796203796203796	0.775224775224775	rs12144382	0.142199999999999
1	RGS8	5	100000	182560950	182703711	10.9513236592247	0.103768962310377	0.0849991500084999	rs528846	0.03166
1	RNASEL	16	1000	182492768	182608391	38.9233021060055	0.016983016983017	0.126873126873127	rs11590556	0.01849
1	DHX9	3	1000	182758481	182907117	3.52718849599668	0.2997002997003	0.521478521478521	rs6678876	0.2371
1	KIAA1614	6	100000	180832032	180970750	11.1213655571756	0.10979890201098	0.0730092699073009	rs3789366	0.01338
1	CEP350	6	1000	179873907	180134010	2.42359002241866	0.705294705294705	0.476523476523477	rs6425611	0.1687
1	NPL	4	1000	182708427	182849519	2.68321221284497	0.591408591408591	0.63536463536463506	rs6678876	0.2371
1	NIBAN1	12	1000	184709857	184993640	8.50028229890913	0.616383616383616	0.599400599400599	rs12750174	0.0770399999999997
1	PIGC	27	1000	172289328	172463226	19.4249141997793	0.566433566433566	0.764235764235764	rs4916185	0.163
1	LAMC1	20	1000	182942554	183164727	10.6821975207542	0.742257742257742	0.819180819180819	rs17537779	0.217400000000001
1	RC3H1	5	1000	173850351	174041435	4.12678236642538	0.535464535464535	0.614385614385614	rs11579488	0.1679
1	EPRS	2	1000	220091941	220269872	3.06903687951442	0.21978021978022	0.282717282717283	rs12048112	0.1521
1	HLX	6	1000	221002772	221108401	5.42297511946231	0.437562437562438	0.492507492507492	rs2807846	0.137799999999999
1	VPS45	2	100000	149989335	150167507	8.28518185616202	0.016489835101649	0.00779992200077999	rs3118124	0.004152
1	IL10	28	1000	206890946	206997886	27.8922800517433	0.398601398601399	0.328671328671329	rs10494878	0.01628
1	KCTD3	1	1000	215690646	215845149	1.35331166746532	0.240759240759241	0.240759240759241	rs2797224	0.2447
1	RPS6KC1	4	1000	213174574	213498117	4.85922799568212	0.293706293706294	0.38961038961039	rs12065249	0.1736
1	BCAR3	9	1000	93977297	94362706	12.0896231398258	0.225774225774226	0.275724275724276	rs236316	0.0477500000000004
1	TTLL7	2	1000	84280706	84514833	3.90039246751474	0.142857142857143	0.10989010989011	rs558567	0.0657100000000001
1	FNBP1L	9	1000	93863687	94070218	13.9814677710801	0.180819180819181	0.234765234765235	rs236316	0.0477500000000004
1	KYAT3	4	1000	89351455	89508636	5.28941501525581	0.236763236763237	0.225774225774226	rs10922552	0.131499999999999
1	BRDT	2	1000	92364927	92529983	0.915478831960537	0.639360639360639	0.647352647352647	rs883873	0.3995
1	RABGGTB	18	100000	76201881	76310771	42.7290980532643	0.0439995600044	0.016849831501685	rs1146646	7.00900000000005e-4
1	IFI44L	4	1000	79035606	79161830	11.0909607910667	0.047952047952048	0.171828171828172	rs1981071	0.0626099999999999
1	GIPC2	5	1000	78395225	78654128	7.9203523856313804	0.168831168831169	0.24975024975025	rs586300	0.06075
1	ARHGAP29	24	1000	94564543	94790624	11.4347496900286	0.838161838161838	0.718281718281718	rs11581939	0.0929199999999999
1	IFI44	5	1000	79065480	79179763	12.6832456132132	0.0649350649350649	0.208791208791209	rs1981071	0.0626099999999999
1	SLC44A5	20	100000	75617815	76126801	32.1545430468061	0.114738852611474	0.047579524204758	rs10493559	0.00151299999999997
1	RPL7P9	1	1000	97094429	97195176	1.2137029507780701	0.260739260739261	0.260739260739261	rs1409057	0.270599999999999
1	CLCA2	6	1000	86839853	86972236	8.10473528061965	0.217782217782218	0.145854145854146	rs2075632	0.03251
1	DNASE2B	6	1000	84814214	84930701	8.2059315855968	0.223776223776224	0.191808191808192	rs548310	0.0465600000000001
1	DBT	1	1000	100602474	100765390	0.0404002669123953	0.845154845154845	0.845154845154845	rs12060945	0.8407
1	RTCA	8	1000	100681762	100808325	3.28537383770958	0.798201798201798	0.679320679320679	rs12048902	0.2017
1	IL19	34	1000	206894108	207066326	32.5087431323155	0.443556443556444	0.426573426573427	rs10494878	0.01628
1	SLC2A5	10	1000	9045165	9198537	9.55379935332783	0.417582417582418	0.155844155844156	rs7555782	0.01089
1	RERE	7	1000	8362456	8958980	2.37729818803038	0.871128871128871	0.809190809190809	rs17383360	0.2788
1	MMEL1	3	1000	2472077	2614455	2.22951023043018	0.440559440559441	0.554445554445554	rs11590198	0.3185
1	CFAP74	8	1000	1803389	1985276	3.29647272753879	0.763236763236763	0.773226773226773	rs35020387	0.279000000000001
1	PRDM16	46	1000	2935731	3405185	34.2014084344493	0.74025974025974	0.821178821178821	rs4233024	0.0618000000000001
1	CELA2A	15	1000	15733222	15848586	4.74302648748607	0.923076923076923	0.884115884115884	rs4646048	0.204600000000001
1	PADI3	11	1000	17525592	17660728	13.3158950172434	0.250749250749251	0.116883116883117	rs3003427	0.01167
1	FHAD1	12	1000	15523767	15776779	8.24335247540609	0.74025974025974	0.412587412587413	rs1752005	0.0186799999999999
1	PADI1	9	100000	17481622	17622502	15.8851253587076	0.11129888701113	0.0807891921080789	rs3003427	0.01167
1	EPHA2	11	1000	16400831	16532564	4.10358192954132	0.881118881118881	0.847152847152847	rs12058819	0.2307
1	ARHGEF19	10	1000	16474348	16589147	2.44701220442585	0.917082917082917	0.866133866133866	rs12058819	0.2307
1	EFHD2	6	1000	15686383	15806835	0.902280707517261	0.958041958041958	0.942057942057942	rs2496321	0.4876
1	PEX14	30	100000	10482344	10740815	74.2549305381854	0.042419575804242	0.0647293527064729	rs284320	0.00650999999999998
1	PGD	9	1000	10408648	10530568	1.33909151800859	0.959040959040959	0.979020979020979	rs1307497	0.5776
1	MYOM3	18	1000	24332524	24488625	16.2471512315723	0.519480519480519	0.575424575424575	rs11577442	0.0514400000000001
1	SH3BGRL3	3	1000	26556576	26658013	0.0363403003254037	1	1	rs6696025	0.8888
1	CNKSR1	2	1000	26453974	26566375	1.08276859568379	0.508491508491508	0.453546453546454	rs11247864	0.298300000000001
1	RPL11	6	1000	23968231	24073325	7.61600492069581	0.270729270729271	0.343656343656344	rs10917411	0.130500000000001
1	IL22RA1	18	1000	24396260	24519630	18.3058215685286	0.356643356643357	0.34965034965035	rs11577442	0.0514400000000001
1	ZNF593	5	1000	26446398	26547364	1.13590001604831	0.853146853146853	0.648351648351648	rs11247864	0.298300000000001
1	C1orf216	1	1000	36129477	36234495	0.956777982515356	0.301698301698302	0.301698301698302	rs7537203	0.328
1	KIAA0319L	2	1000	35849092	36073551	1.21680238662399	0.514485514485514	0.516483516483517	rs950848	0.311800000000001
1	EVA1B	7	1000	36737631	36839755	2.22213325666238	0.839160839160839	0.867132867132867	rs10796882	0.3744
1	C1orf94	11	1000	34582483	34734732	0.971519675608468	0.998001998001998	0.992007992007992	rs771404	0.392
1	DMRTA2	6	1000	50833221	50939115	2.58464314384292	0.677322677322677	0.575424575424575	rs3827730	0.2356
1	MAP3K6	6	1000	27630557	27743452	4.89847621472942	0.510489510489511	0.644355644355644	rs4970518	0.1934
1	FCN3	6	1000	27645602	27751315	4.89847621472942	0.492507492507492	0.628371628371628	rs4970518	0.1934
1	GPN2	3	1000	27152622	27266774	2.8223442385718	0.358641358641359	0.49050949050949	rs4378228	0.2594
1	SYTL1	6	1000	27618510	27730428	4.89847621472942	0.518481518481518	0.633366633366633	rs4970518	0.1934
1	WDTC1	5	1000	27511122	27685127	4.14602097828497	0.458541458541459	0.527472527472527	rs4970518	0.1934
1	CELA3A	3	1000	22278148	22389032	1.09150428820431	0.691308691308691	0.742257742257742	rs2473307	0.4566
1	NBPF3	4	1000	21716620	21861498	1.50732427732516	0.798201798201798	0.703296703296703	rs12145027	0.2732
1	HSPG2	4	1000	22098736	22313803	3.45404603273215	0.463536463536464	0.523476523476524	rs4654770	0.184
1	ITGB3BP	4	1000	63856440	64109392	1.91427950997447	0.736263736263736	0.627372627372627	rs17125170	0.2222
1	SERBP1	15	1000	67823492	67946098	28.0626149491077	0.12987012987013	0.198801198801199	rs10889687	0.0295599999999998
1	BCL10	21	1000	85681458	85792315	21.4776164227123	0.378621378621379	0.196803196803197	rs11161581	0.007746
1	CCN1	12	100000	85996443	86099633	15.2534294611853	0.262227377726223	0.0905890941090589	rs1880209	0.00955699999999996
1	PRKACB	25	1000	84493744	84754181	41.7099188634713	0.108891108891109	0.104895104895105	rs810915	0.009414
1	PIGK	16	1000	77504673	77735115	17.7428346150601	0.337662337662338	0.68631368631368606	rs17099885	0.122799999999999
1	AZIN2	1	1000	33496704	33639093	0.208812182863846	0.626373626373626	0.626373626373626	rs1564295	0.6477
1	RPS8	13	1000	45190922	45294451	7.19523386913986	0.556443556443556	0.447552447552448	rs3923304	0.175599999999999
1	KIF2C	11	1000	45155489	45283439	4.96221914674837	0.683316683316683	0.513486513486514	rs3923304	0.175599999999999
1	PTPRF	4	1000	43940857	44139337	1.90367647499134	0.516483516483517	0.514485514485514	rs618678	0.3786
1	BEST4	16	1000	45199256	45303842	7.6115048752427	0.63036963036963	0.528471528471528	rs3923304	0.175599999999999
1	MOB3C	1	1000	47023386	47132563	0.0624271878830519	0.805194805194805	0.805194805194805	rs2297850	0.8027
1	CYP4B1	17	1000	47173509	47335085	21.1333263527107	0.25974025974026	0.454545454545455	rs6429613	0.08534
1	TMEM61	9	1000	55396300	55507961	8.37539090209633	0.480519480519481	0.350649350649351	rs17111503	0.0564399999999999
1	DMRTB1	20	1000	53875071	53983161	17.3856826386732	0.417582417582418	0.415584415584416	rs10749691	0.0240899999999999
1	LMO4	12	1000	87744562	87864606	8.57835132632601	0.652347652347652	0.63036963036963	rs3766024	0.113899999999999
1	SYPL2	7	1000	109959167	110074756	5.17543570866169	0.382617382617383	0.437562437562438	rs6677291	0.2296
1	BARHL2	3	1000	91127095	91232859	4.10943524454503	0.251748251748252	0.122877122877123	rs10493843	0.0596099999999997
1	MTF2	2	1000	93494791	93654636	1.2689713342767	0.545454545454545	0.477522477522478	rs4847235	0.2601
1	SLC44A3	11	1000	95235897	95410802	8.96976679461333	0.556443556443556	0.544455544455544	rs7531174	0.0871999999999999
1	IGSF3	6	100000	117067020	117260377	21.273014147895	0.010269897301027	0.020369796302037	rs2300747	0.00378500000000001
1	ZNF697	21	1000	120111999	120240889	11.7069399100999	0.744255744255744	0.581418581418581	rs12023426	0.0966199999999995
1	CTTNBP2NL	13	1000	112888835	113056078	13.909544034157	0.344655344655345	0.262737262737263	rs4644492	0.04319
1	STRIP1	13	1000	110524198	110667263	8.30955443538251	0.648351648351648	0.430569430569431	rs17669930	0.0500599999999998
1	KCNA10	13	1000	111009838	111111797	9.90788783941279	0.6003996003996	0.684315684315684	rs1281179	0.111000000000002
1	PSMA5	3	1000	109891663	110019070	4.21442871972349	0.242757242757243	0.220779220779221	rs17037403	0.0761300000000005
1	FNDC7	4	100000	109205529	109335364	14.5878225760502	0.0129998700013	0.00515994840051599	rs17026815	0.00138100000000001
1	C1orf162	2	1000	111966413	112071134	0.120307738678351	0.905094905094905	0.903096903096903	rs1264894	0.7599
1	CD53	3	1000	111363809	111492544	0.476480365120892	0.938061938061938	0.946053946053946	rs12145219	0.6167
1	PROK1	20	1000	110943770	111049980	28.55704553865	0.182817182817183	0.180819180819181	rs3795828	0.004007
1	CELSR2	5	1000	109742160	109868373	0.841692018123667	0.96003996003996	0.972027972027972	rs10745350	0.5287
1	ITGA10	7	100000	145474968	145593868	36.5629425427609	0.002389976100239	0.042679573204268	rs17352281	0.00793000000000002
1	GPR161	3	1000	167998780	168156905	3.15749925261395	0.347652347652348	0.310689310689311	rs4657741	0.1311
1	ALDH9A1	16	1000	165581452	165718100	18.9332989226968	0.296703296703297	0.257742257742258	rs9333413	0.0365900000000002
1	ATP1B1	5	1000	169024934	169151960	3.25929630225833	0.611388611388611	0.659340659340659	rs2051145	0.224600000000001
1	TIPRL	3	1000	168098199	168221347	3.47481459646828	0.313686313686314	0.273726273726274	rs4657741	0.1311
1	NME7	9	1000	169051768	169387186	4.75393373778753	0.773226773226773	0.809190809190809	rs2051145	0.224600000000001
1	POGK	2	1000	166758683	166875581	4.12822901323009	0.134865134865135	0.143856143856144	rs2038022	0.0704100000000005
1	CREG1	36	1000	167448353	167573042	38.8356077643871	0.355644355644356	0.552447552447552	rs17534481	0.04679
1	GPA33	22	1000	166972072	167185716	17.6810898685661	0.566433566433566	0.776223776223776	rs12567885	0.124699999999999
1	RXRG	32	100000	165320158	165464592	59.6143391168687	0.0627893721062789	0.0755192448075519	rs1506943	0.00723399999999995
1	TBX19	9	1000	168200114	168333664	10.9961368269531	0.277722277722278	0.260739260739261	rs17503031	0.04801
1	UCK2	14	100000	165746850	165930855	22.326055196475	0.13719862801372	0.032459675403246	rs3762365	0.00732200000000001
1	TMCO1	11	1000	165643529	165846992	7.32001728142737	0.659340659340659	0.652347652347652	rs4657482	0.1639
1	XCL1	10	1000	168495842	168601307	17.2077416542117	0.137862137862138	0.173826173826174	rs6685233	0.0302400000000002
1	XCL2	12	1000	168460005	168563235	8.03783802477271	0.597402597402597	0.815184815184815	rs1024176	0.2389
1	POU2F1	19	1000	167140112	167446582	12.5885541944618	0.802197802197802	0.922077922077922	rs11580495	0.1748
1	MAEL	13	1000	166894818	167041451	14.7675649497205	0.330669330669331	0.529470529470529	rs12567885	0.124699999999999
1	ILDR2	10	1000	166814947	166994777	12.7340584085549	0.272727272727273	0.327672327672328	rs2038022	0.0704100000000005
1	DPT	7	100000	168614705	168748444	42.9003276155861	2.9999700003e-4	0.00545994540054599	rs3950134	8.60999999999995e-4
1	MGST3	17	1000	165550449	165681033	22.5564749059852	0.225774225774226	0.278721278721279	rs9333413	0.0365900000000002
1	ADCY10	4	1000	167728624	167933453	3.28347481094055	0.43956043956044	0.254745254745255	rs2097572	0.0831700000000002
1	COP1	11	1000	175863966	176226422	7.915212331998	0.541458541458541	0.462537462537463	rs7547111	0.0997199999999993
1	NECTIN4	2	1000	160990787	161109348	3.84496436810623	0.160839160839161	0.295704295704296	rs11265544	0.1634
1	PPOX	4	1000	161085845	161197803	2.44484842208597	0.604395604395604	0.573426573426573	rs5082	0.222399999999999
1	FCGR2A	4	1000	161425219	161543803	4.85448095277215	0.275724275724276	0.240759240759241	rs2165090	0.1084
1	NUF2	10	1000	163186365	163375554	9.92486863033757	0.37962037962038	0.388611388611389	rs6698367	0.0513199999999997
1	RGS5	15	1000	163030910	163341581	11.5421505555996	0.623376623376623	0.545454545454545	rs6698367	0.0513199999999997
1	SDHC	3	1000	161234046	161395130	1.81575190193341	0.588411588411588	0.589410589410589	rs6427588	0.275100000000001
1	PFDN2	1	1000	161020345	161137845	1.90248886719945	0.187812187812188	0.187812187812188	rs1411614	0.1678
1	NR1I3	8	1000	161149455	161258092	3.33930355774355	0.801198801198801	0.733266733266733	rs5082	0.222399999999999
1	F13B	4	1000	196957870	197086397	1.66322606776017	0.691308691308691	0.651348651348651	rs6700180	0.3199
1	PRCC	17	1000	156670401	156820607	6.84321593940629	0.838161838161838	0.558441558441558	rs11812062	0.0838599999999993
1	FCRL5	7	1000	157433166	157572305	6.8375153317542	0.420579420579421	0.526473526473527	rs6699950	0.125799999999999
1	RRNAD1	12	1000	156648233	156756752	6.23195252284066	0.761238761238761	0.531468531468531	rs11264516	0.0572699999999997
1	MRPL24	12	1000	156657094	156761382	2.78622434789351	0.942057942057942	0.942057942057942	rs4402117	0.3304
1	PIGM	13	1000	159944742	160051781	6.6731167226697	0.775224775224775	0.613386613386613	rs12239781	0.0903900000000001
1	CASQ1	13	100000	160110364	160221676	25.6354118242173	0.0672793272067279	0.037039629603704	rs6697826	0.001332
1	ISG20L2	11	1000	156641682	156748591	6.06695888831602	0.741258741258741	0.525474525474525	rs11264516	0.0572699999999997
1	CRABP2	11	1000	156619397	156725608	9.91634112602543	0.486513486513487	0.416583416583417	rs11264516	0.0572699999999997
1	HDGF	17	1000	156661900	156786717	3.43523360947168	0.98001998001998	0.979020979020979	rs4402117	0.3304
1	ABL2	8	1000	179018464	179248819	4.76552649540504	0.603396603396603	0.641358641358641	rs7527432	0.2154
1	XPR1	14	100000	180551139	180909387	17.719879770495	0.257487425125749	0.0720892791072089	rs3789366	0.01338
1	RGS16	15	1000	182517757	182623524	34.0241573616564	0.041958041958042	0.125874125874126	rs11590556	0.01849
1	TOR1AIP1	10	1000	179801176	179944135	5.58366041127916	0.639360639360639	0.589410589410589	rs4310406	0.201900000000001
1	FAM163A	10	1000	179662297	179835333	14.0101797539943	0.183816183816184	0.174825174825175	rs12120743	0.03275
1	HMCN1	6	100000	185653522	186210081	11.7912326800038	0.0964890351096489	0.0901490985090149	rs17466882	0.01771
1	RGL1	29	1000	183555219	183947665	12.4169162312957	0.867132867132867	0.88011988011988	rs4652825	0.1942
1	LYPLAL1	9	1000	219297210	219436207	7.01243454277084	0.494505494505495	0.68031968031968	rs7536586	0.2301
1	LHX9	5	1000	197831031	197954608	3.37043732026161	0.492507492507492	0.528471528471528	rs2088651	0.2575
1	PRUNE1	6	100000	150930895	151058189	13.8583881870538	0.0518594814051859	0.003759962400376	rs2864700	6.71700000000012e-4
1	RORC	6	1000	151728546	151854321	4.60313333806337	0.578421578421578	0.706293706293706	rs12128071	0.198
1	TUFT1	6	1000	151462780	151606059	1.47447139414409	0.91008991008991	0.842157842157842	rs2337363	0.3477
1	SF3B4	6	1000	149845208	149949695	5.35134482418885	0.447552447552448	0.22977022977023	rs10494363	0.061910000000001
1	ECM1	3	1000	150430537	150536265	2.73998919178198	0.38961038961039	0.230769230769231	rs12029359	0.0996600000000002
1	ZNF687	1	1000	151204093	151314652	0.985274813995691	0.337662337662338	0.337662337662338	rs4636463	0.3209
1	TARS2	5	1000	150409839	150530085	4.13987607903049	0.505494505494505	0.373626373626374	rs12029359	0.0996600000000002
1	CGN	6	1000	151432985	151561168	1.47447139414409	0.91008991008991	0.843156843156843	rs2337363	0.3477
1	SNX27	4	1000	151534481	151721567	6.73681967648169	0.145854145854146	0.273726273726274	rs1196346	0.0986700000000001
1	SETDB1	7	1000	150848738	150987220	6.36072524876362	0.464535464535465	0.288711288711289	rs17661062	0.0509999999999998
1	ADAMTSL4	9	1000	150471844	150583413	1.21436642772459	0.987012987012987	0.988011988011988	rs11204666	0.5239
1	MCL1	10	1000	150497026	150602214	1.65007716195836	0.983016983016983	0.987012987012987	rs11204680	0.5092
1	CTSK	4	1000	150718683	150830736	1.45529286454416	0.568431568431568	0.435564435564436	rs11204725	0.306
1	RFX5	1	1000	151263115	151369833	0.00634725282904283	0.927072927072927	0.927072927072927	rs2769265	0.9365
1	PI4KB	2	1000	151214272	151350191	0.991622066824734	0.607392607392607	0.54045954045954	rs4636463	0.3209
1	PIP5K1A	5	1000	151120424	151272012	1.11386245010411	0.754245754245754	0.574425574425574	rs4636463	0.3209
1	ANP32E	5	100000	150140716	150258504	28.0640233296965	0.00566994330056699	0.00863991360086399	rs11205347	0.00273700000000001
1	MINDY1	6	100000	150918561	151030851	13.8583881870538	0.0524194758052419	0.003879961200388	rs2864700	6.71700000000012e-4
1	ANXA9	5	1000	150904724	151018110	2.29242260459564	0.772227772227772	0.753246753246753	rs771204	0.2686
1	SELENBP1	1	1000	151286779	151395183	0.00634725282904283	0.946053946053946	0.946053946053946	rs2769265	0.9365
1	CERS2	6	1000	150883058	150997480	6.10069591088105	0.384615384615385	0.231768231768232	rs17661062	0.0509999999999998
1	ENSA	11	1000	150523326	150652088	2.42148012258425	0.933066933066933	0.956043956043956	rs4970924	0.4212
1	SEMA6C	2	1000	151054160	151169140	0.394633435379385	0.831168831168831	0.788211788211788	rs12090604	0.5303
1	MRPL9	4	1000	151682122	151785972	2.49683606445496	0.623376623376623	0.79020979020979	rs12045886	0.3408
1	ARNT	6	1000	150732188	150899184	2.84559124550594	0.684315684315684	0.74025974025974	rs11204725	0.306
1	POGZ	3	1000	151325199	151481970	0.025580740192834	0.991008991008991	0.993006993006993	rs1547832	0.9074
1	C1orf56	3	100000	150970215	151074462	13.1836650059631	0.004959950400496	0.00209997900021	rs2864700	6.71700000000012e-4
1	OAZ3	4	1000	151685374	151793810	2.49683606445496	0.626373626373626	0.767232767232767	rs12045886	0.3408
1	HORMAD1	7	1000	150620535	150743371	3.18854267881678	0.53946053946054	0.510489510489511	rs11204725	0.306
1	GOLPH3L	8	1000	150568705	150719630	2.87855899887788	0.685314685314685	0.795204795204795	rs4970926	0.4202
1	GABPB2	2	100000	150993053	151148018	11.9597822327381	0.002769972300277	0.001319986800132	rs2864700	6.71700000000012e-4
1	SYT14	3	1000	210024267	210394734	0.539652358527769	0.87012987012987	0.896103896103896	rs10863794	0.5866
1	KCNH1	49	100000	210800164	211357507	113.931826133686	0.015809841901581	0.021959780402196	rs17188506	0.00398799999999999
1	DTL	8	1000	212158894	212330742	3.20564483236649	0.875124875124875	0.768231768231768	rs6540723	0.1888
1	DYRK3	3	1000	206758880	206907764	4.65002002945133	0.195804195804196	0.200799200799201	rs4256810	0.0718100000000003
1	EIF2D	9	1000	206694619	206835818	4.46937928179297	0.704295704295704	0.783216783216783	rs4845109	0.2617
1	INTS7	11	1000	212063740	212258899	2.48266141819841	0.956043956043956	0.948051948051948	rs2993540	0.3156
1	VASH2	5	1000	213073861	213215379	1.49025002993416	0.881118881118881	0.819180819180819	rs2935214	0.3246
1	TAF1A	4	1000	222681243	222813275	0.508597549349405	0.962037962037962	0.953046953046953	rs3816991	0.5631
1	SMYD2	8	100000	214404444	214560474	13.6436111251775	0.136738632613674	0.0583694163058369	rs1566249	0.01091
1	SUSD4	1	1000	223344160	223587520	0.69935651210955	0.387612387612388	0.387612387612388	rs851212	0.403
1	DUSP10	14	1000	221824765	221965431	13.3428397031581	0.384615384615385	0.337662337662338	rs7524682	0.0400500000000001
1	HHIPL2	3	1000	222645599	222771446	0.373988223772403	0.927072927072927	0.885114885114885	rs3816991	0.5631
1	TP53BP2	4	1000	223917594	224083656	2.95799189098268	0.445554445554446	0.330669330669331	rs1629850	0.155
1	ATP8B2	1	1000	154248028	154373780	0.16169581097458	0.681318681318681	0.681318681318681	rs12043131	0.6876
1	FLG2	1	1000	152271210	152382482	9.89943981431672e-4	0.98001998001998	0.98001998001998	rs2065954	0.9749
1	CRNN	1	1000	152331718	152436739	0.0980354750437022	0.78021978021978	0.78021978021978	rs12089980	0.7542
1	ADAM15	19	1000	154973041	155085251	14.3629790277125	0.578421578421578	0.413586413586414	rs11264303	0.03403
1	JTB	7	1000	153896744	154000150	12.0463004947062	0.175824175824176	0.213786213786214	rs1572788	0.0666699999999998
1	RAB13	6	1000	153904092	154008834	8.68313995163604	0.231768231768232	0.221778221778222	rs6701341	0.0797499999999997
1	S100A8	8	100000	153312507	153413549	7.40427696427488	0.371226287737123	0.094599054009459893	rs3006490	0.0264599999999999
1	TPM3	12	1000	154077779	154217124	12.0859321051698	0.357642357642358	0.198801198801199	rs6667928	0.0520099999999998
1	NUP210L	14	1000	153915160	154177592	20.9879358957368	0.196803196803197	0.267732267732268	rs6667928	0.0520099999999998
1	SNAPIN	1	1000	153581129	153684306	0.600466737441181	0.427572427572428	0.427572427572428	rs7536700	0.4384
1	SLC27A3	12	1000	153696829	153802633	17.0112420018771	0.214785214785215	0.217782217782218	rs4567311	0.0674600000000001
1	S100A7	11	1000	153380219	153483127	7.27548011482322	0.551448551448551	0.6003996003996	rs4845552	0.1398
1	UBAP2L	14	1000	154142654	154293986	5.0532419316329404	0.702297702297702	0.529470529470529	rs1212352	0.2041
1	SLC39A1	8	1000	153881574	153990660	12.2766024817794	0.193806193806194	0.205794205794206	rs1572788	0.0666699999999998
1	HAX1	8	1000	154194986	154298351	2.77946570276897	0.734265734265734	0.544455544455544	rs1212352	0.2041
1	CREB3L4	8	1000	153890009	153996837	12.2766024817794	0.188811188811189	0.206793206793207	rs1572788	0.0666699999999998
1	EFNA3	15	1000	155001312	155110014	10.6108450810162	0.583416583416583	0.328671328671329	rs11264303	0.03403
1	AQP10	1	1000	154243565	154347801	0.16169581097458	0.68031968031968	0.68031968031968	rs12043131	0.6876
1	KCNN3	43	1000	154619930	154892757	35.3189745745804	0.659340659340659	0.411588411588412	rs12737434	0.0163
1	C1orf43	14	1000	154129171	154243113	5.16129541102304	0.7002997002997	0.507492507492508	rs1212352	0.2041
1	GATAD2B	21	1000	153711505	153945836	29.0154029754165	0.228771228771229	0.215784215784216	rs11264532	0.06654
1	ILF2	1	1000	153584263	153693504	0.600466737441181	0.421578421578422	0.421578421578422	rs7536700	0.4384
1	RIT1	9	1000	155817598	155931195	7.19622522868896	0.432567432567433	0.675324675324675	rs1749405	0.2657
1	INTS3	11	1000	153650525	153797284	14.1269983201523	0.256743256743257	0.211788211788212	rs4567311	0.0674600000000001
1	PKLR	10	1000	155209083	155321229	22.2491419616061	0.127872127872128	0.140859140859141	rs3814319	0.0802299999999999
1	HCN3	12	1000	155197253	155309639	23.7330108540003	0.156843156843157	0.194805194805195	rs3814319	0.0802299999999999
1	FLG	2	1000	152224650	152347679	0.152496265237846	0.932067932067932	0.916083916083916	rs12728907	0.6971
1	ACTA1	5	1000	229516991	229619845	4.96131235882983	0.402597402597403	0.388611388611389	rs1002063	0.113999999999999
1	C1orf131	11	1000	231309508	231426933	6.87122125901037	0.65034965034965	0.756243756243756	rs16854012	0.2055
1	GALNT2	14	1000	230143736	230467868	9.23553316962667	0.777222777222777	0.722277722277722	rs17711569	0.06059
1	TTC13	22	1000	230991988	231164621	10.2940124826082	0.764235764235764	0.513486513486514	rs1202572	0.0387000000000001
1	SCCPDH	4	1000	246837710	246981439	3.42277041242323	0.431568431568432	0.304695304695305	rs3795462	0.1259
1	LYST	15	1000	235774340	236096940	1.95271876850505	0.998001998001998	0.991008991008991	rs10803154	0.3898
1	MAP3K21	17	1000	233413469	233570894	12.1948686328628	0.643356643356643	0.732267732267732	rs1294205	0.1262
1	CEP170	17	1000	243237729	243468650	24.6358242605463	0.218781218781219	0.33966033966034	rs4658552	0.123600000000001
1	SNAP47	8	1000	227866239	228018932	8.64730751670364	0.346653346653347	0.587412587412587	rs3088389	0.151300000000003
1	SRP9	17	1000	225915514	226028170	3.8068311315159	0.992007992007992	0.966033966033966	rs1051740	0.242499999999999
1	NVL	5	1000	224365035	224567891	1.58342310074893	0.841158841158841	0.849150849150849	rs12140423	0.3774
1	SDE2	8	1000	226120402	226237044	8.45015863297052	0.348651348651349	0.201798201798202	rs2038393	0.04978
1	DEGS1	8	1000	224313457	224431143	2.67713080208584	0.805194805194805	0.832167832167832	rs2172358	0.3669
1	FBXO28	13	1000	224251812	224399749	9.86334540572564	0.44955044955045	0.592407592407592	rs4653930	0.1871
1	ARF1	11	1000	228220360	228336913	3.71447240238507	0.797202797202797	0.698301698301698	rs1745420	0.228600000000001
1	LEFTY2	8	1000	226074297	226179083	7.2695861706497	0.401598401598402	0.212787212787213	rs2038393	0.04978
1	CNIH4	5	1000	224494559	224617161	3.56695352004065	0.476523476523477	0.593406593406593	rs10495220	0.3503
1	ITPKB	9	1000	226769390	226977024	6.90306256141077	0.59040959040959	0.360639360639361	rs6667260	0.0589199999999998
1	GUK1	5	1000	228277662	228386685	2.74591244812859	0.591408591408591	0.491508491508492	rs12120621	0.2066
1	CDC42BPA	37	1000	227127565	227556175	43.2652136863992	0.28971028971029	0.172827172827173	rs7529970	0.01753
1	CNIH3	37	1000	224572361	224978256	45.4861223949735	0.25974025974026	0.387612387612388	rs6696394	0.0452099999999999
1	C1orf35	8	1000	228238426	228343112	3.13804447670279	0.704295704295704	0.587412587412587	rs1745420	0.228600000000001
1	PARP1	22	1000	226498391	226645794	21.3933015295499	0.406593406593407	0.531468531468531	rs17577109	0.0360900000000002
1	PSEN2	11	1000	227007884	227133806	4.95922435634324	0.779220779220779	0.733266733266733	rs1800680	0.2009
1	PYCR2	8	1000	226057576	226162040	6.03271018872882	0.49050949050949	0.227772227772228	rs2038393	0.04978
1	LBR	2	1000	225539203	225666627	0.671733092115064	0.72027972027972	0.733266733266733	rs12141732	0.4904
1	WNT9A	13	1000	228056356	228185633	15.9045472907178	0.293706293706294	0.230769230769231	rs12022403	0.0445900000000001
1	EPHX1	24	1000	225947793	226083264	14.334840408189	0.773226773226773	0.744255744255744	rs360087	0.0963599999999999
1	REN	20	1000	204073946	204209452	17.270260494301102	0.501498501498502	0.290709290709291	rs11576112	0.00373900000000001
1	SOX13	19	1000	203992242	204146871	5.95359688464012	0.99000999000999	0.979020979020979	rs12563446	0.242899999999999
1	ETNK2	17	1000	204050189	204171172	12.7241318947007	0.626373626373626	0.184815184815185	rs11576112	0.00373900000000001
1	PPFIA4	8	100000	202945625	203097868	18.1403446238643	0.038909610903891	0.020979790202098	rs10800895	0.00281499999999999
1	PLEKHA6	29	1000	204137980	204396793	22.6744955360297	0.573426573426573	0.308691308691309	rs11576112	0.00373900000000001
1	PTPN7	10	1000	202066140	202180716	17.7945428506277	0.108891108891109	0.137862137862138	rs10920360	0.0165700000000001
1	SYT2	9	1000	202509723	202729582	12.0977042853549	0.21978021978022	0.263736263736264	rs12141884	0.0416700000000001
1	ARL8A	9	1000	202052531	202163871	13.4937791642882	0.168831168831169	0.400599400599401	rs4359077	0.0690399999999999
1	ZMYM4	4	1000	35684567	35937659	1.33612996523162	0.796203796203796	0.665334665334665	rs950848	0.311800000000001
1	PLCH2	6	1000	2307418	2486971	0.764802078651025	0.982017982017982	0.992007992007992	rs1123571	0.5958
1	RGS18	3	1000	192077591	192204945	5.45260328479179	0.14985014985015	0.202797202797203	rs16834026	0.0722400000000001
1	NEK7	9	1000	198076123	198341550	3.53609614201449	0.849150849150849	0.867132867132867	rs12141632	0.292999999999999
1	ATP6V1G3	6	1000	198442351	198560075	5.18847522040895	0.468531468531469	0.527472527472527	rs16843286	0.150800000000001
1	RABGAP1L	11	1000	174078547	175014445	14.9575161345959	0.245754245754246	0.316683316683317	rs7523263	0.0881599999999999
1	TLCD4	7	1000	95532910	95713163	5.08125943202747	0.573426573426573	0.777222777222777	rs7417186	0.236
1	ASTN1	10	1000	176776437	177184109	9.54287357658469	0.394605394605395	0.526473526473527	rs760690	0.1381
1	PTPN14	16	1000	214472042	214775792	18.7716302208413	0.313686313686314	0.172827172827173	rs1566249	0.01091
1	UHMK1	8	1000	162417040	162549421	6.72266478587172	0.473526473526474	0.184815184815185	rs6694863	0.0362999999999997
1	TADA1	1	100000	166775746	166895501	3.27343619820903	0.0701292987070129	0.0701292987070129	rs2038022	0.0704100000000005
1	TCTEX1D1	8	1000	67168141	67294730	7.64422758155431	0.383616383616384	0.462537462537463	rs12037056	0.1103
1	WDR78	7	1000	67228567	67440539	1.7239265855007	0.906093906093906	0.87012987012987	rs2991356	0.3571
1	GGPS1	1	100000	235440664	235557847	2.79684490749515	0.0958890411095889	0.0958890411095889	rs2803851	0.0944499999999994
1	MR1	17	1000	180952560	181081074	11.9501863258196	0.673326673326673	0.637362637362637	rs6656198	0.07955
1	HNRNPU	2	1000	244953939	245077862	0.130227821822535	0.939060939060939	0.927072927072927	rs9730519	0.7321
1	AHCTF1	1	1000	246952399	247145269	1.99806655011685	0.158841158841159	0.158841158841159	rs12048921	0.1575
1	OR14K1	8	1000	247851916	247952861	3.94856939718036	0.766233766233766	0.916083916083916	rs6694222	0.3403
1	LINC00467	9	1000	211506077	211658912	18.5066009273279	0.103896103896104	0.137862137862138	rs11119744	0.02691
1	MCOLN2	5	100000	85341265	85512796	10.3368469008613	0.105248947510525	0.0736692633073669	rs1536120	0.0228599999999999
1	DDAH1	36	1000	85734163	86094046	38.3337011393034	0.368631368631369	0.13986013986014	rs11161581	0.007746
1	CLCA3P	3	100000	87049955	87171059	10.6868214811887	0.026879731202688	0.031819681803182	rs6686918	0.01173
1	HS2ST1	2	1000	87330317	87625665	2.30126600134139	0.2997002997003	0.231768231768232	rs6576866	0.1323
1	ASB17	12	100000	76334557	76448116	19.7873919505932	0.140218597814022	0.0843291567084329	rs5745459	0.01622
1	AK5	32	1000	77697703	78075651	14.6175055197744	0.955044955044955	0.898101898101898	rs10493604	0.0966000000000002
1	CYP4Z2P	18	1000	47258766	47416109	22.7192043879388	0.220779220779221	0.378621378621379	rs6429613	0.08534
1	CC2D1B	2	100000	52761394	52881865	4.69482815734233	0.111328886711133	0.0863091369086309	rs9633423	0.0519200000000001
1	MIA3	5	1000	222741438	222891349	1.35712607670597	0.883116883116883	0.84015984015984	rs2088514	0.3587
1	WNT3A	18	1000	228144698	228298972	5.27405833039713	0.884115884115884	0.816183816183816	rs1745420	0.228600000000001
1	OBSCN	17	1000	228345763	228616577	22.4312152155213	0.234765234765235	0.260739260739261	rs1150907	0.0447000000000001
1	TRIM11	6	1000	228531373	228644536	1.36560868593923	0.953046953046953	0.942057942057942	rs16848614	0.4046
1	ENAH	5	1000	225624536	225890844	2.53637766622587	0.715284715284715	0.657342657342657	rs11579763	0.226699999999999
1	CCSAP	7	1000	229406757	229529041	4.46624533846312	0.593406593406593	0.736263736263736	rs10916474	0.274899999999999
1	GBP5	4	1000	89674632	89788487	4.8505847206141	0.287712287712288	0.285714285714286	rs12084001	0.0973999999999996
1	DIPK1A	8	1000	93248293	93477079	6.7094518603177	0.396603396603397	0.385614385614386	rs6604026	0.168799999999999
1	MOV10	8	1000	113165762	113293368	15.004557155882	0.115884115884116	0.160839160839161	rs2932538	0.0273299999999999
1	RHOC	8	1000	113193727	113300056	15.004557155882	0.110889110889111	0.156843156843157	rs2932538	0.0273299999999999
1	PPM1J	8	1000	113202615	113308099	15.004557155882	0.0899100899100899	0.135864135864136	rs2932538	0.0273299999999999
1	SLC16A1	5	1000	113404468	113549635	4.41519608490693	0.422577422577423	0.581418581418581	rs4301628	0.2235
1	SPAG17	9	100000	118446483	118777846	45.3724375628701	0.004749952500475	0.00990990090099099	rs4411121	0.00195300000000002
1	FMN2	43	1000	240127647	240688487	62.205525979274	0.113886113886114	0.327672327672328	rs879081	0.02066
1	GPR61	11	1000	110032493	110141028	8.74959306611688	0.432567432567433	0.401598401598402	rs7537507	0.0763800000000004
1	ALX3	10	1000	110552491	110663294	7.55425832421667	0.546453546453546	0.362637362637363	rs17669930	0.0500599999999998
1	DRAM2	4	1000	111609954	111732838	9.98755633941703	0.0859140859140859	0.12987012987013	rs3818797	0.0510600000000001
1	FRRS1	3	100000	100124187	100282187	8.01964062638292	0.0853391466085339	0.0586994130058699	rs3766588	0.0304
1	SHCBP1L	2	1000	182818999	182972660	1.70916345469679	0.424575424575425	0.493506493506494	rs3130492	0.2914
1	NMNAT2	16	1000	183167371	183437515	8.7918410536972509	0.677322677322677	0.361638361638362	rs17483835	0.02038
1	ZFYVE9	4	1000	52557765	52862358	7.1806354562776	0.162837162837163	0.193806193806194	rs9633423	0.0519200000000001
1	C8A	9	1000	57270478	57433894	8.40002380922886	0.458541458541459	0.66033966033966	rs599857	0.152600000000001
1	CPT2	16	1000	53612463	53729869	20.078188980897	0.250749250749251	0.223776223776224	rs12136837	0.0187300000000001
1	NECAP2	4	1000	16717215	16836573	2.17338743032876	0.654345654345654	0.77022977022977	rs279788	0.3475
1	LRP8	13	1000	53658027	53844141	20.0735837686773	0.161838161838162	0.162837162837163	rs12136837	0.0187300000000001
1	CDCP2	14	1000	54548640	54669443	11.4326844468367	0.567432567432567	0.815184815184815	rs7524477	0.1655
1	SSBP3	21	1000	54641104	54929152	15.5486882941472	0.643356643356643	0.494505494505495	rs10888844	0.03382
1	C1orf158	11	1000	12756147	12873847	10.9595714848114	0.374625374625375	0.311688311688312	rs9308457	0.0721900000000001
1	PRXL2B	3	1000	2467929	2572908	2.22951023043018	0.446553446553447	0.578421578421578	rs11590198	0.3185
1	TNFRSF14	4	1000	2437077	2546821	1.468014276575	0.703296703296703	0.691308691308691	rs4310388	0.3812
1	PANK4	4	1000	2389969	2508067	1.14518255634074	0.8001998001998	0.734265734265734	rs4310388	0.3812
1	PEX10	6	1000	2285402	2395236	3.5371543789826	0.708291708291708	0.702297702297702	rs2840542	0.1908
1	RER1	10	1000	2273213	2386881	7.5962455278663	0.547452547452547	0.606393606393606	rs2840528	0.1582
1	SKI	18	1000	2109757	2291652	19.8672752902749	0.33966033966034	0.7002997002997	rs2173049	0.0783600000000007
1	LDLRAP1	1	1000	25820070	25945377	1.01545301573462	0.324675324675325	0.324675324675325	rs4659356	0.313599999999999
1	PAFAH2	4	1000	26236257	26374608	4.92340737589309	0.281718281718282	0.127872127872128	rs298456	0.0508500000000003
1	EXTL1	1	1000	26296374	26412955	0.00315596866235522	0.96003996003996	0.96003996003996	rs3008241	0.9552
1	SLC30A2	1	1000	26313742	26422624	0.00315596866235522	0.944055944055944	0.944055944055944	rs3008241	0.9552
1	TRIM63	1	1000	26327794	26444927	0.00259147506125779	0.953046953046953	0.953046953046953	rs2783711	0.9594
1	GRHL3	3	1000	24595811	24740972	1.51584057856103	0.586413586413586	0.62037962037962	rs12568599	0.3767
1	UBXN11	7	1000	26557818	26694854	2.50075808353314	0.813186813186813	0.866133866133866	rs4354529	0.3498
1	TPRG1L	2	1000	3491578	3596691	1.10618484012981	0.569430569430569	0.558441558441558	rs3765692	0.3326
1	XKR8	7	1000	28235972	28344607	6.2693683680381	0.408591408591409	0.378621378621379	rs4466676	0.1204
1	EYA3	10	1000	28246854	28465148	9.1160143352221	0.453546453546454	0.591408591408591	rs4466676	0.1204
1	WASF2	4	1000	27680733	27866678	3.75906427234184	0.442557442557443	0.625374625374625	rs17340684	0.212999999999999
1	TENT5B	2	1000	27281510	27389341	0.376918945527296	0.806193806193806	0.769230769230769	rs12755215	0.5435
1	RNF207	7	1000	6215534	6331359	3.37079495128523	0.713286713286713	0.536463536463537	rs12070308	0.1573
1	GPR153	8	1000	6257412	6371158	2.6791034752545	0.87012987012987	0.62037962037962	rs12070308	0.1573
1	RHBDL2	18	1000	39301478	39457502	36.6912229515262	0.0799200799200799	0.11988011988012	rs942841	0.01173
1	CD1D	3	1000	158099736	158204686	2.01847529835547	0.503496503496504	0.564435564435564	rs959518	0.279800000000001
1	CD1A	5	1000	158174213	158278059	2.30781026712503	0.745254745254745	0.776223776223776	rs3181029	0.3189
1	CD1C	4	1000	158209712	158314564	1.59102369840199	0.762237762237762	0.737262737262737	rs3181029	0.3189
1	CD1E	3	1000	158273485	158377343	1.11809294107236	0.682317682317682	0.68031968031968	rs10489826	0.4367
1	PPP1R15B	2	1000	204322508	204430945	3.22926491888448	0.188811188811189	0.132867132867133	rs2271418	0.0730599999999996
1	TAGLN2	5	1000	159837896	159945522	7.34764922781448	0.181818181818182	0.236763236763237	rs7551141	0.0616299999999998
1	ELK4	17	1000	205516683	205651090	10.8924486174453	0.712287712287712	0.621378621378621	rs3761916	0.0749600000000001
1	SLAMF8	18	1000	159746600	159857282	7.67423728931517	0.889110889110889	0.943056943056943	rs3934775	0.2396
1	SLC45A3	18	1000	205576978	205699637	24.9583165339467	0.206793206793207	0.143856143856144	rs4245718	0.01605
1	DUSP23	10	1000	159700721	159802333	2.59869704005685	0.951048951048951	0.921078921078921	rs3934775	0.2396
1	OR10J6P	17	100000	159518087	159619017	29.3846939245181	0.12929870701293	0.0561594384056159	rs6695377	0.00714899999999997
1	NBL1	6	100000	19873472	20034949	14.5237433542485	0.047009529904701	0.0783492165078349	rs7547898	0.01476
1	HTR6	7	100000	19941367	20057459	14.5239004421064	0.0652793472065279	0.0906590934090659	rs7547898	0.01476
1	ITLN2	1	100000	160864814	160974599	2.60987698811053	0.105178948210518	0.105178948210518	rs2990701	0.1062
1	F11R	2	1000	160915000	161041133	4.55235248901731	0.10989010989011	0.178821178821179	rs2990701	0.1062
1	USF1	2	1000	160959040	161065767	3.84496436810623	0.134865134865135	0.266733266733267	rs11265544	0.1634
1	PLA2G2F	5	1000	20415818	20526879	6.40303889798658	0.260739260739261	0.250749250749251	rs492738	0.0568799999999999
1	NIT1	1	1000	161037875	161145235	1.90248886719945	0.155844155844156	0.155844155844156	rs1411614	0.1678
1	DEDD	1	1000	161040763	161152478	1.90248886719945	0.166833166833167	0.166833166833167	rs1411614	0.1678
1	VWA5B1	13	1000	20567411	20731387	18.379295767116002	0.180819180819181	0.500499500499501	rs1076624	0.0809500000000001
1	CDA	14	1000	20865578	20995396	9.96901445822416	0.548451548451548	0.587412587412587	rs12404655	0.125799999999999
1	PINK1	16	1000	20909950	21028004	12.1389643119705	0.542457542457542	0.632367632367632	rs12404655	0.125799999999999
1	B4GALT3	4	1000	161091099	161197758	2.44484842208597	0.608391608391608	0.572427572427572	rs5082	0.222399999999999
1	ADAMTS4	7	1000	161104091	161218844	3.33147592058222	0.695304695304695	0.652347652347652	rs5082	0.222399999999999
1	NDUFS2	8	1000	161116893	161234185	3.33930355774355	0.812187812187812	0.735264735264735	rs5082	0.222399999999999
1	FCER1G	8	1000	161135023	161240489	3.33930355774355	0.796203796203796	0.716283716283716	rs5082	0.222399999999999
1	APOA2	8	1000	161142081	161243421	3.33930355774355	0.799200799200799	0.718281718281718	rs5082	0.222399999999999
1	TOMM40L	8	1000	161145728	161250536	3.33930355774355	0.785214785214785	0.719280719280719	rs5082	0.222399999999999
1	MPZ	4	1000	161224524	161329758	1.82357953909474	0.78021978021978	0.752247752247752	rs6427588	0.275100000000001
1	CACHD1	25	1000	64885811	65208741	22.0620464583695	0.528471528471528	0.454545454545455	rs17126880	0.0540600000000002
1	EPB41	9	1000	29163602	29496558	10.5015448268681	0.323676323676324	0.443556443556444	rs575710	0.0737400000000001
1	SV2A	5	1000	149824869	149939396	5.32291402837183	0.338661338661339	0.222777222777223	rs10494363	0.061910000000001
1	LAD1	9	1000	201299965	201419043	5.70904938370277	0.641358641358641	0.63536463536463506	rs6697016	0.1582
1	TNNI1	10	1000	201322895	201448994	12.9268058873185	0.235764235764236	0.172827172827173	rs10920212	0.0138
1	CSRP1	14	100000	201402657	201528584	31.5702141241471	0.027789722102779	0.0647693523064769	rs2782581	0.01045
1	C1QC	6	1000	22920125	23024603	5.63425267904659	0.422577422577423	0.452547452547453	rs11585855	0.125600000000001
1	CIART	5	100000	150204952	150309505	16.4232116055814	0.016409835901641	0.013019869801302	rs11205347	0.00273700000000001
1	CCDC24	9	1000	44407030	44512200	5.33732954666383	0.705294705294705	0.685314685314685	rs6429644	0.1693
1	PADI4	16	1000	17584689	17740499	16.3945922112768	0.387612387612388	0.256743256743257	rs3003427	0.01167
1	ADIPOR1	6	100000	202859953	202977700	10.4180477163384	0.134068659313407	0.014339856601434	rs10800895	0.00281499999999999
1	CYB5R1	5	100000	202881000	202986403	10.386217135477	0.0875691243087569	0.013059869401306	rs10800895	0.00281499999999999
1	PSMD4	3	1000	151177178	151289955	1.04526772295602	0.597402597402597	0.458541458541459	rs4636463	0.3209
1	ATP13A2	8	1000	17262452	17388423	3.15932290498698	0.753246753246753	0.707292707292707	rs2647168	0.227400000000001
1	PSMB4	1	1000	151322035	151424413	0.00634725282904283	0.941058941058941	0.941058941058941	rs2769265	0.9365
1	BTG2	6	1000	203224618	203328730	13.3691713310465	0.0979020979020979	0.143856143856144	rs12406229	0.03851
1	CELF3	2	1000	151624879	151739290	3.28314252950437	0.201798201798202	0.206793206793207	rs1308153	0.1099
1	ALDH4A1	8	1000	19147923	19279218	3.69308117510877	0.843156843156843	0.58041958041958	rs28410948	0.1229
1	THEM4	3	1000	151793341	151932113	2.11862285038981	0.575424575424575	0.511488511488511	rs12128071	0.198
1	TCHH	1	1000	152028792	152137930	0.11664693750068	0.742257742257742	0.742257742257742	rs11588437	0.7327
1	SPRR2G	3	100000	153072057	153173366	13.0347789861645	0.016049839501605	0.032319676803232	rs986760	0.01311
1	PGLYRP3	2	1000	153220337	153333194	0.534383382644838	0.733266733266733	0.684315684315684	rs821405	0.4662
1	CCDC17	2	1000	46035715	46139729	0.265141548341967	0.871128871128871	0.874125874125874	rs518216	0.6436
1	GPBP1L1	2	1000	46042975	46203785	2.980844604651	0.218781218781219	0.144855144855145	rs6662572	0.0869600000000005
1	TMEM69	2	1000	46103852	46210108	2.980844604651	0.233766233766234	0.158841158841159	rs6662572	0.0869600000000005
1	EFCAB14	3	1000	47090830	47234786	2.65397134775882	0.44955044955045	0.520479520479521	rs686053	0.2228
1	DFFA	12	1000	10466578	10582586	10.5497945186383	0.40959040959041	0.321678321678322	rs2506878	0.0901599999999998
1	CCDC28B	2	1000	32615986	32720988	2.86757211106479	0.228771228771229	0.180819180819181	rs12124085	0.1002
1	IQCC	3	1000	32621261	32724288	4.48751321491134	0.220779220779221	0.263736263736264	rs12124085	0.1002
1	TMEM234	5	1000	32630072	32737960	4.78370078187979	0.395604395604396	0.358641358641359	rs12124085	0.1002
1	BSDC1	1	1000	32780703	32910332	0.197803093487852	0.666333666333666	0.666333666333666	rs10914555	0.6565
1	ZBTB8A	3	1000	32955027	33121542	1.22039518193421	0.715284715284715	0.689310689310689	rs1149058	0.3467
1	ATAD3B	1	1000	1357148	1483228	0.0982829274060687	0.751248751248751	0.751248751248751	rs1781145	0.7539
1	UBE2J2	4	1000	1139288	1259265	3.56008471879265	0.462537462537463	0.256743256743257	rs3766186	0.0757900000000001
1	ZNF362	3	1000	33672092	33816320	2.226104819452	0.498501498501498	0.350649350649351	rs10798939	0.145799999999999
1	FNDC5	1	1000	33277868	33388083	0.0396329307816759	0.851148851148851	0.851148851148851	rs16835176	0.8422
1	S100A1	1	1000	153550401	153654515	0.600466737441181	0.435564435564436	0.435564435564436	rs7536700	0.4384
1	CHTOP	1	1000	153556457	153668782	0.600466737441181	0.427572427572428	0.427572427572428	rs7536700	0.4384
1	ZBTB7B	15	1000	154925105	155040998	16.1675145228962	0.341658341658342	0.27972027972028	rs11264303	0.03403
1	FLAD1	16	1000	154905813	155015587	8.43266917611153	0.702297702297702	0.460539460539461	rs7528548	0.0769999999999999
1	SHC1	11	1000	154884773	154996871	7.15720583858937	0.589410589410589	0.394605394605395	rs7528548	0.0769999999999999
1	ADAR	7	1000	154504532	154650489	5.41023772044441	0.492507492507492	0.325674325674326	rs1876304	0.0911499999999995
1	IL6R	35	1000	154327668	154491926	27.5144530020631	0.537462537462537	0.772227772227772	rs6684439	0.1868
1	UBE2Q1	3	1000	154471052	154581504	0.231838006884873	0.908091908091908	0.904095904095904	rs2229857	0.6836
1	CHRNB2	4	1000	154490256	154602502	0.51690376446376	0.913086913086913	0.909090909090909	rs962242	0.5934
1	CRTC2	8	1000	153870144	153981091	12.2766024817794	0.192807192807193	0.214785214785215	rs1572788	0.0666699999999998
1	FDPS	9	1000	155228538	155340457	20.1037659822389	0.134865134865135	0.178821178821179	rs3814319	0.0802299999999999
1	RUSC1	8	1000	155240684	155350905	18.3876982341534	0.144855144855145	0.182817182817183	rs3814319	0.0802299999999999
1	GBAP1	13	1000	155133611	155247213	20.534808405494	0.186813186813187	0.310689310689311	rs2066981	0.0981
1	FAM189B	13	1000	155166995	155275274	26.6855612037355	0.134865134865135	0.213786213786214	rs3814319	0.0802299999999999
1	PAQR6	12	1000	156163110	156267908	1.55419506476546	0.993006993006993	0.988011988011988	rs2072499	0.4808
1	PMF1	12	1000	156132783	156259833	1.55419506476546	0.99000999000999	0.982017982017982	rs2072499	0.4808
1	SLC25A44	11	1000	156113722	156232587	5.04452690172193	0.802197802197802	0.669330669330669	rs12128066	0.146300000000002
1	LMNA	14	1000	156002363	156159880	13.9503871299286	0.398601398601399	0.576423576423576	rs11264431	0.1279
1	UBQLN4	15	1000	155955089	156073589	19.3716572023627	0.246753246753247	0.250749250749251	rs12043212	0.0364499999999999
1	GPATCH4	3	1000	156514278	156621288	0.79531601526127	0.787212787212787	0.8001998001998	rs6694580	0.4855
1	LRRC71	6	1000	156840423	156952886	4.75049426206553	0.527472527472527	0.667332667332667	rs41299597	0.197800000000001
1	FCRL3	17	1000	157594110	157720559	8.27147275853784	0.675324675324675	0.445554445554446	rs2282284	0.0458899999999999
1	PDZK1IP1	3	1000	47599253	47706716	1.51593420522315	0.58041958041958	0.402597402597403	rs11211481	0.221699999999999
1	TAL1	5	100000	47631961	47747892	8.08583686012458	0.169978300216998	0.0624493755062449	rs2758738	0.01536
1	CMPK1	14	1000	47749468	47894511	7.341824367595	0.665334665334665	0.663336663336663	c1_pos47599309	0.121799999999999
1	BEND5	3	1000	49143190	49292641	2.98816007363453	0.384615384615385	0.192807192807193	rs4926747	0.0926400000000001
1	ELAVL4	8	1000	50439700	50719458	3.23038037810266	0.826173826173826	0.826173826173826	rs17105974	0.2618
1	COA7	6	1000	53100120	53214019	2.3419600837925	0.831168831168831	0.67032967032967	rs7555289	0.206499999999999
1	ZYG11B	8	1000	53142124	53343008	1.625452985558	0.907092907092907	0.893106893106893	rs4926931	0.4273
1	SLC1A7	25	1000	53502850	53658304	14.7325146296892	0.721278721278721	0.756243756243756	rs17107831	0.129
1	CZIB	12	1000	53629770	53736306	17.7212447917127	0.194805194805195	0.16983016983017	rs12136837	0.0187300000000001
1	MAGOH	10	1000	53642571	53754190	17.9879851907753	0.13986013986014	0.134865134865135	rs12136837	0.0187300000000001
1	ACOT11	13	1000	54957929	55154865	11.7039880067263	0.462537462537463	0.571428571428571	rs300269	0.122200000000001
1	FAM151A	10	1000	55024853	55139229	11.5281514604043	0.332667332667333	0.465534465534466	rs300269	0.122200000000001
1	PARS2	4	1000	55172570	55280196	0.704023263500626	0.924075924075924	0.923076923076923	rs10888879	0.5363
1	LEXM	17	1000	55221735	55357925	8.83047338871969	0.658341658341658	0.823176823176823	rs631666	0.277800000000001
1	BSND	10	1000	55414605	55532845	10.2716290060896	0.387612387612388	0.320679320679321	rs17111503	0.0564399999999999
1	USP24	11	1000	55482031	55731037	14.5355214608888	0.256743256743257	0.373626373626374	rs17111503	0.0564399999999999
1	PLPP3	12	1000	56910432	57160974	13.874398157094	0.308691308691309	0.153846153846154	rs12136817	0.00799900000000002
1	NOL9	5	1000	6531406	6664573	7.03749783055988	0.192807192807193	0.238761238761239	rs4908932	0.0705299999999998
1	PRKAA2	4	1000	57060986	57231008	3.00888208453701	0.516483516483517	0.41958041958042	rs2298127	0.161
1	KLHL21	3	1000	6600783	6724667	4.38620040389024	0.218781218781219	0.182817182817183	rs4908932	0.0705299999999998
1	ZSWIM5	29	1000	45432070	45821881	18.2078739700896	0.73026973026973	0.6003996003996	rs1938297	0.0360800000000001
1	GMEB1	4	1000	28945243	29095865	6.6859993309255	0.192807192807193	0.295704295704296	rs7534265	0.130800000000001
1	SLC45A1	2	1000	8327885	8454227	0.470317544119332	0.645354645354645	0.673326673326673	rs438895	0.6104
1	SELENON	1	1000	26076666	26194712	0.690189300689792	0.411588411588412	0.411588411588412	rs760599	0.4061
1	AK4	6	1000	65563231	65747828	3.54471790642066	0.564435564435564	0.633366633366633	rs10789171	0.2641
1	JAK1	11	1000	65248911	65482232	2.50362741625271	0.952047952047952	0.946053946053946	rs6663109	0.392
1	RAVER2	2	1000	65160777	65348915	1.95652992690016	0.334665334665335	0.372627372627373	rs12073135	0.2471
1	CTRC	10	1000	15714934	15825737	1.71465420915666	0.973026973026973	0.982017982017982	rs2496321	0.4876
1	LZIC	7	1000	9932170	10053465	0.6150989163298	0.973026973026973	0.947052947052947	rs12062953	0.568
1	RBP7	8	1000	10007263	10126079	1.3017739892739	0.941058941058941	0.957042957042957	rs12406448	0.5643
1	KNCN	1	1000	46961315	47067199	0.0624271878830519	0.828171828171828	0.828171828171828	rs2297850	0.8027
1	FBLIM1	7	1000	16033101	16163089	5.17046185177837	0.495504495504495	0.559440559440559	rs10927848	0.1698
1	TMEM82	7	1000	16018993	16124477	4.21531508910723	0.598401598401598	0.523476523476524	rs10927848	0.1698
1	SLC25A34	9	1000	16012752	16117887	4.88221778094796	0.637362637362637	0.529470529470529	rs10927848	0.1698
1	AKR7A3	3	1000	19559066	19665264	0.95729193252002	0.811188811188811	0.82017982017982	rs1738023	0.4388
1	DRAXIN	12	1000	11701766	11835914	8.46659055446403	0.672327672327672	0.584415584415584	rs9430631	0.106700000000001
1	PDPN	18	1000	13859959	13994452	8.67369156960395	0.9000999000999	0.733266733266733	rs404658	0.0599799999999995
1	LRRC38	11	1000	13751440	13890498	11.4219492578489	0.374625374625375	0.214785214785215	rs6686636	0.03137
1	DHRS3	14	1000	12577938	12728216	12.5057310428187	0.519480519480519	0.391608391608392	rs3000896	0.0352200000000001
1	MATN1	5	1000	31134123	31246432	2.3590366791712	0.734265734265734	0.816183816183816	rs1188427	0.346
1	LAPTM5	6	1000	31155315	31280621	3.43104340683673	0.677322677322677	0.829170829170829	rs10914202	0.313
1	SDC3	12	1000	31292312	31431605	3.85501739566336	0.95004995004995	0.94005994005994	rs7529390	0.287600000000001
1	PEF1	3	1000	32045466	32160497	2.64734066017585	0.396603396603397	0.33966033966034	rs4949460	0.1716
1	SYNC	3	1000	33095960	33219197	2.31791251697054	0.365634365634366	0.336663336663337	rs360042	0.2908
1	RBBP4	3	1000	33066742	33201812	2.31791251697054	0.364635364635365	0.35964035964036	rs360042	0.2908
1	KIAA1522	4	1000	33157430	33290571	5.53579841771066	0.25974025974026	0.264735264735265	rs360490	0.0779200000000005
1	TSSK3	1	1000	32767121	32879913	0.197803093487852	0.642357642357642	0.642357642357642	rs10914555	0.6565
1	TMCO4	20	1000	19958705	20176438	19.339946453613	0.432567432567433	0.163836163836164	rs7547898	0.01476
1	UBXN10	5	1000	20462588	20572543	4.10065684475655	0.534465534465534	0.549450549450549	rs3820320	0.146399999999999
1	CAMK2N1	8	1000	20758883	20862703	3.5356497468578	0.819180819180819	0.585414585414585	rs750070	0.134700000000002
1	ALPL	13	1000	21785889	21954903	16.3389007256978	0.23976023976024	0.297702297702298	rs12025623	0.0516900000000002
1	WNT4	23	100000	22393805	22520462	55.6572741493504	0.033469665303347	0.0548194518054819	rs909813	0.00426
1	TTLL10	10	1000	1059263	1183315	6.84914629379387	0.695304695304695	0.553446553446553	rs3766186	0.0757900000000001
1	SCNN1D	2	1000	1165815	1277409	0.23723759094715	0.875124875124875	0.854145854145854	rs10399878	0.6281
1	MXRA8	1	1000	1238068	1347157	0.234646115885892	0.609390609390609	0.609390609390609	rs10399878	0.6281
1	FAAP20	19	1000	2065899	2194159	20.1870193495282	0.337662337662338	0.537462537462537	rs115702560	0.08448
1	MEGF6	6	1000	3354514	3578072	4.80811555822906	0.506493506493506	0.305694305694306	rs12059504	0.0682899999999996
1	CCDC27	10	1000	3613023	3738209	5.76151231484517	0.736263736263736	0.687312687312687	rs3765764	0.1051
1	IL23R	61	1000	67554589	67775662	91.1533100972083	0.181818181818182	0.155844155844156	rs11465791	7.76499999999992e-4
1	DIRAS3	11	1000	68461578	68567314	3.7338851540528	0.872127872127872	0.891108891108891	rs11209214	0.3369
1	C1orf87	24	1000	60402940	60589442	13.9084198729204	0.716283716283716	0.787212787212787	rs7543186	0.1867
1	NFIA	40	1000	61280930	61978460	29.727255420134	0.792207792207792	0.504495504495505	rs17121875	0.0219399999999999
1	OMA1	28	1000	58831055	59062474	10.9079491664515	0.941058941058941	0.946053946053946	rs3850540	0.226400000000001
1	MYSM1	9	1000	59059111	59215749	7.9602179266289	0.438561438561439	0.328671328671329	rs4912202	0.0623799999999998
1	TM2D1	4	1000	62096717	62241095	7.28843665553659	0.103896103896104	0.194805194805195	rs7532358	0.0645200000000004
1	USP1	8	100000	62851967	62967475	12.7063701148474	0.200617993820062	0.0654693453065469	rs1168041	0.0225799999999999
1	FUBP1	4	1000	78359739	78494794	4.73122548882049	0.306693306693307	0.3996003996004	rs7528905	0.121000000000001
1	NEXN	5	1000	78304197	78459580	6.52335578795838	0.264735264735265	0.385614385614386	rs7528905	0.121000000000001
1	DNAJB4	3	1000	78394858	78533648	3.72621024010601	0.285714285714286	0.297702297702298	rs7528905	0.121000000000001
1	ADGRL4	34	1000	79305448	79797809	28.8926178744758	0.542457542457542	0.178821178821179	rs17102586	7.52400000000011e-4
1	LRRIQ3	7	1000	74441698	74713871	1.4910937458906	0.843156843156843	0.829170829170829	rs17094802	0.4577
1	LRRC53	2	1000	74885561	75028298	2.04984401901965	0.331668331668332	0.432567432567433	rs1399160	0.2663
1	TYW3	8	1000	75148835	75282362	7.80983316864586	0.386613386613387	0.386613386613387	rs11210497	0.0878600000000003
1	LHX8	6	1000000	75544118	75677218	26.2716065304853	0.00753499246500753	0.0014039985960014	rs280888	3.11500000000004e-4
1	SNX7	5	1000	99077256	99276056	0.813342508361171	0.913086913086913	0.937062937062937	rs12403305	0.578
1	B3GALT2	2	1000	193098174	193205784	3.75566536015794	0.158841158841159	0.104895104895105	rs17526825	0.0541500000000001
1	NTNG1	39	1000	107632628	108076080	43.9852407393049	0.301698301698302	0.317682317682318	rs3123376	0.0207600000000001
1	FAM102B	7	1000	109052710	109237522	2.56762822002423	0.711288711288711	0.465534465534466	rs11101974	0.1718
1	HENMT1	1	1000	109140911	109254148	0.122070150906851	0.719280719280719	0.719280719280719	rs10857829	0.7268
1	AKNAD1	16	1000000	109308519	109556106	81.7924455365229	7.65999234000766e-4	2.38999761000239e-4	rs10494100	6.23499999999995e-5
1	C1orf52	19	1000	85665635	85775355	19.8856421968983	0.345654345654346	0.124875124875125	rs11161581	0.007746
1	WDR63	12	1000	85414829	85648821	6.51556741938304	0.813186813186813	0.811188811188811	rs1542427	0.1698
1	GBP2	2	100000	89521814	89666139	5.29411682004395	0.0740692593074069	0.042379576204238	rs1048401	0.0214
1	ATXN7L2	8	1000	109976100	110085426	5.21375669570316	0.452547452547453	0.536463536463537	rs6677291	0.2296
1	GBP4	1	1000	89596826	89714625	0.250675269966967	0.616383616383616	0.616383616383616	rs7547610	0.6166
1	ZNF326	4	1000	90410668	90551092	6.25386364977092	0.182817182817183	0.337662337662338	rs1831298	0.107199999999999
1	HFM1	8	1000	91676322	91920413	11.1112898630157	0.227772227772228	0.217782217782218	rs693299	0.0421899999999999
1	BRINP3	13	1000	190016787	190497534	18.1068640973751	0.223776223776224	0.253746253746254	rs16832009	0.0447000000000001
1	GFI1	3	1000	92888599	93002482	6.06131506971002	0.132867132867133	0.164835164835165	rs6662618	0.0568500000000003
1	KCNT2	6	1000	196144908	196628355	5.0238653190505	0.465534465534466	0.75024975024975	rs12407399	0.268699999999999
1	AGL	2	1000	100265916	100439579	0.132819667292755	0.93006993006993	0.915084915084915	rs1541042	0.7179
1	VCAM1	8	1000	101135297	101254601	5.04381117612757	0.725274725274725	0.75024975024975	rs3176879	0.1763
1	EXTL2	3	1000	101287927	101410735	1.03730779199169	0.737262737262737	0.776223776223776	rs3737580	0.4461
1	SLC30A7	3	1000	101311631	101497313	1.43081736866224	0.601398601398601	0.682317682317682	rs12023712	0.4113
1	DNAJA1P5	7	1000	102308660	102409603	6.42548387225668	0.433566433566434	0.525474525474525	rs716581	0.121000000000001
1	ZNF281	6	1000	200324067	200429184	4.51449064263929	0.492507492507492	0.678321678321678	rs12086509	0.2504
1	ARPC5	11	1000	183539980	183654918	5.6914060535599	0.672327672327672	0.623376623376623	rs2274064	0.1773
1	CADM3	19	1000	159091398	159223103	17.12527472155	0.496503496503497	0.237762237762238	rs2213949	0.0302200000000002
1	NLRP3	16	1000	247529457	247662410	16.8764587620945	0.416583416583417	0.353646353646354	rs12035036	0.0529499999999997
1	ZNF496	8	1000	247410713	247545148	6.27314222637669	0.524475524475524	0.519480519480519	rs10737800	0.140399999999999
1	TRIM58	5	1000	247970488	248093440	2.23730839920735	0.737262737262737	0.781218781218781	rs11204524	0.3202
1	SLAMF9	9	1000	159871281	159974027	12.4639926218304	0.20979020979021	0.384615384615385	rs7551141	0.0616299999999998
1	OR2M5	1	1000	248258449	248359388	0.0963128878065438	0.783216783216783	0.783216783216783	rs11805443	0.7563
1	KCNJ9	18	1000	160001327	160110353	3.52590320457614	0.957042957042957	0.914085914085914	rs4656879	0.2622
1	IGSF8	18	1000	160011129	160118733	3.52590320457614	0.979020979020979	0.934065934065934	rs4656879	0.2622
1	DDR2	28	1000	162551162	162807195	19.0028820566369	0.653346653346653	0.687312687312687	rs7520418	0.0469299999999999
1	PEA15	13	100000	160125126	160235166	25.6354118242173	0.0672993270067299	0.036539634603654	rs6697826	0.001332
1	PEX19	2	1000	160196601	160306138	2.30809410713244	0.290709290709291	0.248751248751249	rs16831647	0.144
1	NCSTN	4	1000	160263105	160378742	2.24838579529585	0.703296703296703	0.834165834165834	rs2274185	0.3672
1	VANGL2	5	1000	160320353	160448460	3.7961441486812	0.53046953046953	0.457542457542458	rs10494343	0.149100000000001
1	SLAMF6	4	1000	160404819	160543052	1.68653208010995	0.622377622377622	0.518481518481518	rs12034517	0.3091
1	OLFML2B	16	1000	161902981	162043644	12.4596433215573	0.617382617382617	0.486513486513487	rs12409628	0.0698400000000003
1	FCRLB	16	1000	161641352	161747933	7.83208821854197	0.819180819180819	0.859140859140859	rs6699818	0.1831
1	FCGR3B	1	1000	161542985	161651753	1.40313125090845	0.231768231768232	0.231768231768232	rs17411858	0.236199999999999
1	SLC9C2	3	1000	173419598	173622211	1.86965629909885	0.584415584415584	0.599400599400599	rs1461024	0.262700000000001
1	KLHDC9	1	1000	161018150	161120136	1.90248886719945	0.163836163836164	0.163836163836164	rs1411614	0.1678
1	C1orf74	10	1000	209902552	210007904	3.16942409492522	0.842157842157842	0.675324675324675	rs9430018	0.128500000000001
1	LMX1A	19	100000	165121103	165375952	30.0117687394307	0.134078659213408	0.0559694403055969	rs1506943	0.00723399999999995
1	LRRC52	11	1000	165463243	165583198	19.0764488413112	0.110889110889111	0.172827172827173	rs12084656	0.0430500000000001
1	FLVCR1	6	1000	212981616	213122705	1.58429648862454	0.928071928071928	0.79020979020979	rs2644548	0.265599999999999
1	FAM71A	16	100000	212747815	212850120	19.4547196981171	0.270637293627064	0.0631593684063159	rs12401671	0.00181
1	ATF3	16	100000	212688675	212844119	19.4547196981171	0.269727302726973	0.0629193708062919	rs12401671	0.00181
1	RBM15	11	1000	110831127	110939303	19.0885890340399	0.156843156843157	0.150849150849151	rs2946571	0.00969699999999999
1	DENND2D	8	1000	111678590	111797157	12.9595952198724	0.151848151848152	0.286713286713287	rs3818797	0.0510600000000001
1	AXDND1	14	1000	179284854	179573870	6.78658344585403	0.812187812187812	0.725274725274725	rs11585554	0.1275
1	TDRD5	11	1000	179510747	179710407	4.72262140315696	0.809190809190809	0.793206793206793	rs10913838	0.1719
1	IER5	16	1000	181007847	181112035	11.5942134204985	0.615384615384615	0.558441558441558	rs6656198	0.07955
1	BPNT1	2	1000	220180823	220313804	2.39546331157574	0.30969030969031	0.284715284715285	rs12048112	0.1521
1	SPATA17	22	1000	217754665	218095038	32.5628557652078	0.153846153846154	0.104895104895105	rs34652544	0.00592300000000003
1	C1orf115	1	1000	220813704	220922495	0.115290088652227	0.734265734265734	0.734265734265734	rs3849288	0.7342
1	BROX	6	1000	222835894	222958538	3.44052668987555	0.655344655344655	0.807192807192807	rs4256814	0.316399999999999
1	ACP6	19	1000	147051452	147192646	31.7157736380247	0.135864135864136	0.190809190809191	rs688325	0.01986
1	WDR64	38	100000	241765579	242015435	56.3410553039943	0.122468775312247	0.0587494125058749	rs9428900	0.00144699999999996
1	KIF26B	75	1000	245268286	245922734	74.7730605675989	0.453546453546454	0.47052947052947097	rs12084148	0.00475000000000001
1	TFB2M	6	1000	246653862	246779563	1.79345664796127	0.927072927072927	0.969030969030969	rs3007410	0.4608
1	CNST	12	1000	246679745	246881897	4.15928440502115	0.945054945054945	0.979020979020979	rs1135644	0.3267
1	KLHDC8A	4	1000	205255192	205376218	5.36907213380768	0.252747252747253	0.278721278721279	rs11590464	0.0960399999999996
1	PM20D1	13	100000	205747152	205869260	38.0372775819016	0.02869971300287	0.0500694993050069	rs954206	0.01135
1	B3GALNT2	10	100000	235560504	235717752	23.4453790054174	0.0567794322056779	0.00748992510074899	rs291360	0.00125799999999997
1	C1orf147	17	1000	206614448	206721061	10.4856092970496	0.762237762237762	0.646353646353646	rs11584629	0.101500000000001
1	MAPKAPK2	16	1000	206808288	206957628	25.8398126007053	0.133866133866134	0.171828171828172	rs10494878	0.01628
1	IL20	9	1000	206988698	207092568	9.22352371912392	0.385614385614386	0.343656343656344	rs749860	0.0540200000000001
1	IL24	5	1000	207020787	207127484	7.18688372458321	0.204795204795205	0.23976023976024	rs749860	0.0540200000000001
1	FCMR	5	100000	207026661	207146592	11.7399271219183	0.044639553604464	0.0956490435095649	rs1856746	0.02073
1	PIGR	5	100000	207051866	207169811	14.804649107456	0.049169508304917	0.0743092569074309	rs1856746	0.02073
1	FCAMR	5	100000	207081309	207193970	14.804649107456	0.048879511204888	0.0731992680073199	rs1856746	0.02073
1	CAPN2	8	1000	223839294	224013720	4.70602148077077	0.644355644355644	0.558441558441558	rs1629850	0.155
1	MRPL55	7	1000	228244379	228347013	2.16410642466627	0.778221778221778	0.584415584415584	rs1745420	0.228600000000001
1	OBSCN-AS1	7	1000	228341203	228451365	6.4447024880667	0.398601398601399	0.427572427572428	rs2150669	0.126
1	WDR26	14	1000	224522844	224674735	14.3481886667251	0.357642357642358	0.297702297702298	rs10753470	0.05181
1	TRIM17	5	1000	228545635	228654562	1.27332998206541	0.93006993006993	0.914085914085914	rs16848614	0.4046
1	DISC1	44	1000	231712560	232227018	42.0467056132373	0.486513486513487	0.340659340659341	rs16855254	0.002625
1	H3F3A	8	1000	226199551	226309708	4.67944388343095	0.679320679320679	0.797202797202797	rs16845468	0.248400000000001
1	COQ8A	28	1000	227035236	227225246	16.4380068186913	0.768231768231768	0.711288711288711	rs3738725	0.0490499999999998
1	RPRD2	9	1000	150285566	150499042	11.3027344680456	0.265734265734266	0.406593406593407	rs12029359	0.0996600000000002
1	CTSS	6	1000	150652663	150788268	2.54157805299496	0.579420579420579	0.53046953046953	rs11204725	0.306
1	BNIPL	5	100000	150958796	151070196	13.2870235574362	0.030629693703063	0.003089969100309	rs2864700	6.71700000000012e-4
1	TNFAIP8L2	3	1000	151079124	151182225	0.101803535992293	0.929070929070929	0.926073926073926	rs4971013	0.7946
1	LYSMD1	3	1000	151082223	151188424	0.101803535992293	0.933066933066933	0.938061938061938	rs4971013	0.7946
1	SCNM1	3	1000	151079139	151192773	0.101803535992293	0.921078921078921	0.918081918081918	rs4971013	0.7946
1	TMOD4	4	1000	151092461	151198760	0.128587636108416	0.945054945054945	0.946053946053946	rs4971013	0.7946
1	VPS72	4	1000	151092462	151217797	0.128587636108416	0.942057942057942	0.935064935064935	rs4971013	0.7946
1	S100A11	2	1000	151954981	152070383	0.362180650938679	0.822177822177822	0.806193806193806	rs2999535	0.5716
1	LCE3D	5	1000	152501856	152602992	2.89797357783459	0.609390609390609	0.592407592407592	rs4845790	0.2468
1	SMCP	4	1000	152800797	152907523	8.37864291209308	0.0939060939060939	0.263736263736264	rs11205119	0.0974100000000001
1	IVL	4	1000	152831021	152934362	8.37864291209308	0.102897102897103	0.253746253746254	rs11205119	0.0974100000000001
1	SPRR3	3	1000	152924222	153026332	2.65373716163389	0.396603396603397	0.541458541458541	rs11576061	0.305299999999999
1	SPRR2D	4	1000	152962207	153064407	4.49862839718464	0.324675324675325	0.297702297702298	rs447187	0.143700000000002
1	PGLYRP4	4	100000	153252595	153371317	5.65448482907847	0.231847681523185	0.0609493905060949	rs3006490	0.0264599999999999
1	S100A9	6	100000	153280329	153383499	5.89356920897258	0.338106618933811	0.0611593884061159	rs3006490	0.0264599999999999
1	S100A12	6	100000	153296186	153398097	5.89356920897258	0.338936610633894	0.0620993790062099	rs3006490	0.0264599999999999
1	TDRD10	17	1000	154424694	154570623	9.58002107760583	0.654345654345654	0.695304695304695	rs6689393	0.2256
1	C1orf189	13	1000	154121560	154228809	5.53861857774117	0.687312687312687	0.45954045954046	rs4521985	0.1278
1	PMVK	7	1000	154847215	154959195	3.3445886811511	0.623376623376623	0.230769230769231	rs7528548	0.0769999999999999
1	PBXIP1	8	1000	154866551	154978599	3.4209430756607	0.691308691308691	0.302697302697303	rs7528548	0.0769999999999999
1	PYGO2	10	1000	154879501	154986329	3.9223981315975	0.768231768231768	0.55044955044955	rs7528548	0.0769999999999999
1	HIPK1	22	1000	114421945	114570491	20.9588660625422	0.443556443556444	0.232767232767233	rs12136789	0.02354
1	LENEP	13	1000	154916061	155016791	8.35990622610909	0.619380619380619	0.46953046953047	rs7528548	0.0769999999999999
1	DCST2	15	1000	154940995	155056257	13.0406472428728	0.472527472527473	0.34965034965035	rs11264303	0.03403
1	DCST1	16	1000	154956299	155073406	13.0183934053061	0.508491508491508	0.38961038961039	rs11264303	0.03403
1	INAVA	16	1000	200810175	200934870	5.9831014368547	0.899100899100899	0.88011988011988	rs3753955	0.197800000000001
1	YY1AP1	3	1000	155579233	155708791	7.80226874225554	0.0949050949050949	0.10989010989011	rs1058207	0.0853800000000001
1	NAXE	4	1000	156511553	156614091	0.798142591487905	0.867132867132867	0.858141858141858	rs6694580	0.4855
1	SLC22A15	3	1000	116469133	116662675	0.536296469182091	0.837162837162837	0.741258741258741	rs4396121	0.473
1	IGFN1	34	1000	201109952	201248080	66.3377384880139	0.0609390609390609	0.181818181818182	rs10159291	0.01273
1	ATP1A1	2	1000	116865289	117002883	0.562832336965923	0.688311688311688	0.742257742257742	rs6428891	0.5543
1	LMOD1	9	1000	201815583	201965716	9.90146584340638	0.336663336663337	0.581418581418581	rs7513	0.1181
1	ELF3	11	1000	201927072	202036311	15.0608562816549	0.187812187812188	0.21978021978022	rs3806357	0.0208899999999999
1	TMEM183A	7	100000	202926501	203043976	16.371182661651	0.034279657203428	0.019319806801932	rs10800895	0.00281499999999999
1	TRIM46	14	1000	155096262	155207447	14.3714928740712	0.355644355644356	0.318681318681319	rs2066981	0.0981
1	KRTCAP2	13	1000	155091883	155195951	13.2231897436018	0.325674325674326	0.272727272727273	rs2066981	0.0981
1	TSACC	11	1000	156257104	156366786	2.12815456486241	0.932067932067932	0.946053946053946	rs6665760	0.4658
1	CCT3	17	1000	156228758	156387664	3.02466287712084	0.984015984015984	0.99000999000999	rs6665760	0.4658
1	TMEM79	7	1000	156202725	156312976	0.231853213652468	1	0.999000999000999	rs12139321	0.7083
1	SSR2	14	1000	155928838	156040742	20.6245871140509	0.177822177822178	0.210789210789211	rs12043212	0.0364499999999999
1	ADORA1	13	1000	203009781	203186533	11.2538773511087	0.555444555444555	0.688311688311688	rs1890414	0.0778600000000006
1	NFASC	30	1000	204747778	205041950	29.0160237241713	0.402597402597403	0.362637362637363	rs6666244	0.0425200000000001
1	FCRL1	4	1000	157714192	157839910	2.71369164674213	0.55044955044955	0.445554445554446	rs16839239	0.1603
1	NUAK2	4	1000	205221186	205340919	5.35750802367715	0.255744255744256	0.265734265734266	rs11590464	0.0960399999999996
1	SPTA1	2	1000	158530495	158706505	2.13108397276905	0.343656343656344	0.267732267732268	rs950164	0.148699999999999
1	MNDA	3	100000	158751140	158869296	14.3129163304083	0.00811991880081199	0.013579864201358	rs2852707	0.00484300000000001
1	PYHIN1	11	1000	158850585	158996844	8.66241449591279	0.543456543456543	0.677322677322677	rs1633277	0.1796
1	IFI16	16	1000	158919757	159074945	19.0435515294555	0.302697302697303	0.522477522477522	rs2570916	0.1173
1	AIM2	24	1000	158982273	159166886	31.4935278779024	0.217782217782218	0.288711288711289	rs2213949	0.0302200000000002
1	SMIM12	9	1000	35128337	35375356	8.15876672479529	0.483516483516484	0.391608391608392	rs4652867	0.0667100000000002
1	ZMYM6	3	1000	35401765	35547546	1.47570868012296	0.651348651348651	0.661338661338661	rs11263859	0.3297
1	GRIK3	13	1000	37211127	37550116	6.96633340542077	0.726273726273726	0.616383616383616	rs864584	0.125300000000001
1	ZC3H12A	9	1000	37890180	37999978	5.13187432131493	0.729270729270729	0.874125874125874	rs6700586	0.2743
1	MEAF6	7	1000	37908175	38030375	3.46192682521942	0.718281718281718	0.777222777222777	rs6700586	0.2743
1	SNIP1	8	1000	37950049	38069894	3.18533449848159	0.708291708291708	0.68631368631368606	rs6700586	0.2743
1	DNALI1	6	1000	37972519	38082458	1.34739146927706	0.789210789210789	0.789210789210789	rs4415526	0.4475
1	HEYL	6	1000	40039106	40155315	4.44523598799097	0.582417582417582	0.64035964035964	rs736009	0.194900000000001
1	EXO5	10	1000	40924412	41032228	11.7509345232023	0.295704295704296	0.317682317682318	rs4660429	0.0701099999999998
1	CLDN19	4	1000	43148763	43255925	3.94982198297568	0.372627372627373	0.416583416583417	rs11590814	0.1603
1	C1orf50	3	1000	43182919	43295162	2.95513694549605	0.364635364635365	0.365634365634366	rs11590814	0.1603
1	ERMAP	1	1000	43232792	43360662	0.207289768349044	0.615384615384615	0.615384615384615	rs17386017	0.6489
1	ZNF691	2	1000	43262243	43368148	3.68023897248043	0.157842157842158	0.121878121878122	rs841860	0.0623799999999998
1	RAB4A	7	1000	229356808	229491641	3.97168789742862	0.66033966033966	0.889110889110889	rs237779	0.3959
1	HIST3H3	4	1000	228562545	228663026	1.24654588194928	0.889110889110889	0.883116883116883	rs16848614	0.4046
1	RNF187	3	1000	228625082	228733889	0.707431530918364	0.863136863136863	0.786213786213786	rs16848614	0.4046
1	GNG4	22	1000	235660984	235864054	16.149183890121	0.605394605394605	0.214785214785215	rs291360	0.00125799999999997
1	IRF2BP2	7	1000	234690014	234795271	13.5143216038715	0.11988011988012	0.105894105894106	rs6672410	0.02219
1	COA6	7	1000	234459201	234570814	5.11891817014124	0.556443556443556	0.542457542457542	rs12122244	0.136399999999999
1	MFSD2A	4	1000	40370783	40485640	1.11674584475675	0.82017982017982	0.765234765234765	rs4233508	0.3663
1	HJV	1	1000	145348249	145467545	5.8450470123659e-5	0.995004995004995	0.995004995004995	rs2236566	0.9939
1	SERINC2	3	1000	31832411	31957527	1.97079905721721	0.495504495504495	0.471528471528472	rs2275435	0.259100000000001
1	NDUFS5	4	1000	39441989	39550308	3.32815809057365	0.464535464535465	0.311688311688312	rs4456083	0.1243
1	SLC16A4	14	1000	110855472	110983704	24.796102549573	0.12987012987013	0.170829170829171	rs2946571	0.00969699999999999
1	AHCYL1	11	1000	110477386	110616364	3.94558150124331	0.883116883116883	0.845154845154845	rs11809936	0.1998
1	GSTM4	7	1000	110148720	110267458	8.52073838567043	0.283716283716284	0.167832167832168	rs7544426	0.0375799999999999
1	PCSK9	8	1000	55455220	55580525	9.60110815169086	0.280719280719281	0.344655344655345	rs17111503	0.0564399999999999
1	RAB3B	5	100000	52323627	52506372	26.2905826105231	0.003229967700323	0.011759882401176	rs1538881	0.00272799999999999
1	OR6F1	6	1000	247824737	247929948	6.27448873287676	0.362637362637363	0.415584415584416	rs28555391	0.107199999999999
1	RSPO1	12	1000	38026950	38150564	1.75503347695805	0.995004995004995	0.99000999000999	rs4415526	0.4475
1	GCSAML	7	1000	247620359	247790992	15.0127236542378	0.0889110889110889	0.238761238761239	rs10802523	0.0482700000000002
1	THBS3	14	1000	155115378	155228842	18.8738987908804	0.243756243756244	0.337662337662338	rs2066981	0.0981
1	SLC50A1	15	1000	155057819	155161333	8.30657444105479	0.584415584415584	0.398601398601399	rs11264341	0.0982900000000005
1	EFNA1	16	1000	155050351	155157375	8.30681989806275	0.63036963036963	0.452547452547453	rs11264341	0.0982900000000005
1	SHE	31	1000	154392247	154524888	26.3017461558377	0.440559440559441	0.646353646353646	rs6684439	0.1868
1	PTAFR	9	1000	28423676	28570447	16.3238347833432	0.124875124875125	0.203796203796204	rs9508	0.0440100000000001
1	NPR1	1	1000	153601163	153716468	0.600466737441181	0.417582417582418	0.417582417582418	rs7536700	0.4384
1	CD52	7	1000	26594448	26697014	2.50075808353314	0.81018981018981	0.864135864135864	rs4354529	0.3498
1	SPRR1B	4	1000	152953678	153055376	4.49862839718464	0.316683316683317	0.28971028971029	rs447187	0.143700000000002
1	SPRR1A	2	1000	152907706	153007976	2.05011675106866	0.25974025974026	0.284715284715285	rs11576061	0.305299999999999
1	CLIC4	4	1000	25021872	25220812	5.9438527264511	0.208791208791209	0.171828171828172	rs4648881	0.0464899999999997
1	CRCT1	5	1000	152436957	152538484	1.42792153140576	0.855144855144855	0.659340659340659	rs4845790	0.2468
1	DFFB	10	1000	3723830	3851993	12.4391210145318	0.262737262737263	0.25974025974026	rs3205087	0.0369899999999998
1	LUZP1	2	1000	23360515	23554301	0.683500668281865	0.707292707292707	0.683316683316683	rs676643	0.4404
1	TOR1AIP2	9	1000	179759101	179896938	12.9692729580012	0.211788211788212	0.178821178821179	rs12120743	0.03275
1	OTUD3	10	1000	20158887	20289438	6.5853669914075	0.661338661338661	0.464535464535465	rs1796925	0.03835
1	TAS1R3	1	1000	1216659	1320694	0.234646115885892	0.623376623376623	0.623376623376623	rs10399878	0.6281
1	PUSL1	2	1000	1193976	1297057	0.23723759094715	0.875124875124875	0.839160839160839	rs10399878	0.6281
1	IFFO2	8	1000	19180773	19333170	3.33604827092185	0.843156843156843	0.546453546453546	rs28410948	0.1229
1	GPR37L1	12	1000	202042044	202152720	16.0781146903402	0.211788211788212	0.360639360639361	rs4359077	0.0690399999999999
1	GPR25	14	1000	200792082	200893306	5.87345866600815	0.857142857142857	0.846153846153846	rs3753955	0.197800000000001
1	LRRN2	27	1000	204536297	204704866	21.4436935078161	0.515484515484515	0.737262737262737	rs6682208	0.117
1	SLC30A1	11	1000	211694909	211802503	2.06781906419092	0.995004995004995	0.997002997002997	rs7546852	0.4314
1	KISS1	21	1000	204109468	204215619	16.8845862008643	0.552447552447552	0.276723276723277	rs11576112	0.00373900000000001
1	S1PR1	11	1000	101652420	101759269	5.94929250253417	0.768231768231768	0.844155844155844	rs1922987	0.262599999999999
1	ZNF672	4	1000	249082408	249193716	4.36345571950751	0.295704295704296	0.181818181818182	rs12032564	0.1022
1	ZNF692	4	1000	249094204	249203343	4.36345571950751	0.280719280719281	0.198801198801199	rs12032564	0.1022
1	OR2M4	5	100000	248344718	248457981	21.6704694028513	0.026339736602634	0.030709692903071	rs6587440	0.01108
1	LURAP1	15	1000	46619005	46736928	11.4927641096073	0.584415584415584	0.36963036963037	rs9793263	0.0535100000000001
1	KCND3	56	1000	112263283	112581777	43.8977348248953	0.607392607392607	0.236763236763237	rs2788611	0.00986200000000001
1	LRRC8C	8	1000	90048630	90285462	7.75878941120947	0.40959040959041	0.102897102897103	rs12138377	0.0166099999999999
1	LRRC8D	6	1000	90236572	90452170	5.49684137975292	0.465534465534466	0.68031968031968	rs9786929	0.19
1	COL24A1	23	1000	86144915	86672626	15.4518494697561	0.688311688311688	0.758241758241758	rs10732722	0.0830299999999999
1	LPAR3	33	1000	85227284	85408889	51.8484134689837	0.10989010989011	0.162837162837163	rs10782527	0.00777199999999999
1	CLSTN1	2	1000	9739083	9934584	1.81175624912406	0.401598401598402	0.323676323676324	rs12075554	0.1783
1	PIK3CD	5	1000	9661789	9839172	3.82760589368067	0.525474525474525	0.589410589410589	rs12075554	0.1783
1	SLC25A33	5	1000	9549523	9695231	4.92782958325743	0.414585414585415	0.572427572427572	rs7550613	0.165699999999999
1	SPSB1	14	1000	9302952	9479591	12.9172937040843	0.435564435564436	0.567432567432567	rs12760778	0.106500000000001
1	PLEKHG5	6	1000	6476151	6630121	5.00182308725515	0.468531468531469	0.661338661338661	rs2986746	0.204600000000001
1	SPATA46	15	1000	162292992	162396660	7.10871687672938	0.896103896103896	0.657342657342657	rs164149	0.0528800000000001
1	TMEM51	12	1000	15429027	15596974	9.33477381223939	0.476523476523477	0.291708291708292	rs1752005	0.0186799999999999
1	CAMTA1	91	1000	6795513	7879766	88.8275867856784	0.457542457542458	0.481518481518482	rs2071917	7.7059999999999e-4
1	NHLH1	3	1000	160286860	160392636	2.07497710989377	0.549450549450549	0.743256743256743	rs2274185	0.3672
1	SLFNL1	22	1000	41431268	41538909	6.59410862153629	0.945054945054945	0.941058941058941	rs6675122	0.240499999999999
1	CTPS1	23	1000	41395359	41528237	6.6398207201544	0.951048951048951	0.946053946053946	rs6675122	0.240499999999999
1	METTL18	3	1000	169711669	169814104	0.769075891513554	0.848151848151848	0.893106893106893	rs2205845	0.5375
1	COL8A2	6	1000	36510839	36640823	0.828034855087025	0.945054945054945	0.961038961038961	rs274754	0.5763
1	ANGPTL7	13	1000	11199411	11306038	8.83293706614755	0.555444555444555	0.313686313686314	rs4845980	0.07555
1	EXOSC10	8	1000	11076674	11209926	7.02552287104731	0.472527472527473	0.311688311688312	rs77086655	0.06059
1	KLF17	16	1000	44534521	44650812	30.7093933234835	0.0689310689310689	0.21978021978022	rs7513563	0.0272
1	SRGAP2C	8	100000	121057123	121179949	32.1966948807396	0.032219677803222	0.033929660703393	rs58390196	0.01143
1	PPIH	4	1000	43074093	43192429	2.48824794765793	0.571428571428571	0.667332667332667	rs11809002	0.3186
1	EPHX4	1	1000	92445541	92579095	0.20564806835958	0.651348651348651	0.651348651348651	rs17131593	0.6502
1	LCE1D	4	1000	152719226	152820657	0.911236096974898	0.865134865134865	0.766233766233766	rs1591077	0.3806
1	NEGR1	39	1000	71811625	72798222	28.358374383154	0.706293706293706	0.58041958041958	rs988421	0.02457
1	ALG14	8	1000	95389960	95588507	5.28252839522657	0.579420579420579	0.736263736263736	rs7417186	0.236
1	GNG12	23	1000	68117157	68349150	14.5828929469483	0.687312687312687	0.435564435564436	rs12097345	0.0274300000000001
1	INSL5	6	1000	67213423	67316939	3.7125526730651	0.61038961038961	0.392607392607393	rs12037056	0.1103
1	FGGY	32	1000	59712309	60326319	21.1527851311775	0.795204795204795	0.683316683316683	rs6669809	0.0442500000000001
1	RPL12P13	1	1000	27256655	27357466	0.369091308365962	0.552447552447552	0.552447552447552	rs12755215	0.5435
1	RXFP4	9	1000	155861500	155962740	6.40853496176854	0.454545454545455	0.596403596403596	rs4661175	0.2314
1	HSPA6	4	1000	161444329	161546684	4.85448095277215	0.280719280719281	0.235764235764236	rs2165090	0.1084
1	MTX1	14	1000	155128489	155233615	20.5896759763371	0.174825174825175	0.286713286713287	rs2066981	0.0981
1	CKS1B	12	1000	154897128	155001727	7.49242825805254	0.626373626373626	0.393606393606394	rs7528548	0.0769999999999999
1	VANGL1	32	1000	116134590	116290845	31.1573696365284	0.375624375624376	0.655344655344655	rs10801911	0.0795699999999993
1	OR10K1	5	1000	158381363	158490647	5.06511846609677	0.342657342657343	0.452547452547453	rs6679056	0.1814
1	C1QB	5	1000	22929254	23038130	2.28467774144976	0.704295704295704	0.788211788211788	rs2182703	0.3354
1	C1QA	7	1000	22913120	23016171	6.1941540113712	0.450549450549451	0.45954045954046	rs11585855	0.125600000000001
1	DAB1	147	1000	57410450	59062406	78.9283751171674	0.991008991008991	0.989010989010989	rs973236	0.02538
1	ARV1	19	1000	231064726	231186479	5.71073146118992	0.898101898101898	0.834165834165834	rs4304564	0.2182
1	MICOS10	11	1000	19760896	20006315	8.46427389973271	0.6003996003996	0.246753246753247	rs7535952	0.0317099999999999
1	NMNAT1	8	1000	9953485	10095559	0.730569406512427	0.985014985014985	0.977022977022977	rs12062953	0.568
1	APOBEC4	8	1000	183565409	183672451	2.71418917161194	0.751248751248751	0.864135864135864	rs17436125	0.4756
1	HSPB7	15	1000	16290522	16396089	8.64090560933488	0.745254745254745	0.438561438561439	rs883867	0.0286500000000001
1	UQCRH	15	1000	46719369	46832448	18.260963571515	0.280719280719281	0.288711288711289	rs9793263	0.0535100000000001
1	TAS1R1	4	1000	6565366	6689815	5.4282673034158	0.231768231768232	0.224775224775225	rs4908932	0.0705299999999998
1	HES3	7	1000	6254251	6355638	2.67907306432934	0.813186813186813	0.564435564435564	rs12070308	0.1573
1	C1orf100	27	1000	244465936	244602965	16.0478821407769	0.762237762237762	0.815184815184815	rs72767862	0.1028
1	PPIAP7	12	1000	101686430	101786919	8.71167059578876	0.633366633366633	0.661338661338661	rs9433784	0.0959800000000001
1	PLK3	17	1000	45216048	45321662	7.68070839714285	0.643356643356643	0.535464535464535	rs3923304	0.175599999999999
1	PIFO	19	1000	111839221	111945635	31.451423167705	0.125874125874126	0.22977022977023	rs2820075	0.0396999999999999
1	GNG5	4	1000	84914007	85022264	3.01288410316248	0.500499500499501	0.484515484515485	rs3021402	0.1795
1	CD34	7	1000	208004316	208134747	7.16594488891777	0.378621378621379	0.32967032967033	rs3866238	0.0681099999999999
1	CYB561D1	8	1000	109986673	110095554	5.21375669570316	0.471528471528472	0.564435564435564	rs6677291	0.2296
1	SELP	20	1000	169508086	169649431	15.1051697109625	0.563436563436563	0.272727272727273	rs10919202	0.0307599999999998
1	PHLDA3	14	100000	201383510	201488365	25.3243370316437	0.0828791712082879	0.0903090969090309	rs10920212	0.0138
1	GLIS1	19	100000	53921909	54253779	25.7247702457509	0.206987930120699	0.0904090959090409	rs11810595	0.00969600000000004
1	PODN	20	1000	53477723	53601174	19.4065929441185	0.426573426573427	0.503496503496504	rs10437066	0.0702499999999996
1	EXO1	46	1000	241961268	242108450	69.8496119394024	0.121878121878122	0.207792207792208	rs9428900	0.00144699999999996
1	SLC26A9	14	1000	205832175	205962588	12.9579374513758	0.425574425574426	0.446553446553447	rs6669481	0.0664800000000002
1	MFSD4A	12	1000	205488012	205622046	4.36785837311694	0.917082917082917	0.969030969030969	rs10494871	0.3786
1	TMEM81	2	100000	205002256	205103588	6.53292248077048	0.0710492895071049	0.0710492895071049	rs16855036	0.0707100000000001
1	GOLT1A	21	1000	204117290	204233116	16.0318691038284	0.565434565434565	0.263736263736264	rs11576112	0.00373900000000001
1	AKIRIN1	6	1000	39406947	39521731	8.19689412619678	0.248751248751249	0.125874125874126	rs4508001	0.0282100000000002
1	ANGEL2	3	1000	213115523	213239209	1.46238050711606	0.676323676323676	0.673326673326673	rs2935214	0.3246
1	PDZK1	2	1000	145676917	145814207	1.38136724795408	0.465534465534466	0.501498501498502	rs1680662	0.3233
1	CD164L2	5	1000	27655665	27759823	3.206950739573	0.606393606393606	0.645354645354645	rs12742921	0.2296
1	PDIK1L	4	1000	26387655	26502046	0.0557228954257762	0.987012987012987	0.984015984015984	rs1981135	0.8352
1	MARCKSL1	3	1000	32749439	32851834	0.280776643348209	0.96003996003996	0.947052947052947	rs1741981	0.6388
1	SH3BP5L	2	1000	249054644	249170114	2.89223962396184	0.22977022977023	0.188811188811189	rs12032564	0.1022
1	TMEM51-AS1	12	1000	15388310	15530114	5.44962766344774	0.787212787212787	0.866133866133866	rs4661572	0.306800000000001
1	NPPA	13	1000	11855765	11958402	8.89100398174116	0.623376623376623	0.44955044955045	rs12562819	0.0401500000000001
1	C1orf127	8	1000	10956527	11092094	3.1163303730803	0.88011988011988	0.926073926073926	rs1769663	0.32
1	CENPS	9	1000	10440489	10552865	1.92662395706603	0.929070929070929	0.888111888111888	rs607941	0.3773
1	KDF1	1	1000	27226052	27336959	0.369091308365962	0.535464535464535	0.535464535464535	rs12755215	0.5435
1	SFN	3	1000	27139639	27240947	2.8223442385718	0.388611388611389	0.494505494505495	rs4378228	0.2594
1	DENND2C	6	1000	115075468	115263043	6.86846713926548	0.317682317682318	0.166833166833167	rs2010899	0.0464500000000002
1	B3GALT6	6	1000	1117616	1220421	3.78049127547039	0.656343656343656	0.365634365634366	rs3766186	0.0757900000000001
1	ZNF683	9	1000	26638124	26751013	4.02240248884972	0.803196803196803	0.932067932067932	rs4354529	0.3498
1	CRYBG2	9	1000	26598188	26736571	3.42486185244139	0.858141858141858	0.93006993006993	rs4354529	0.3498
1	HMGB4	11	1000	34276075	34380392	12.4321035457536	0.284715284715285	0.457542457542458	rs1158145	0.146300000000002
1	ZBTB8OS	4	1000	33015772	33166504	2.41155225125411	0.495504495504495	0.517482517482518	rs360042	0.2908
1	PFN1P10	1	1000	21736248	21836575	0.0589896657045089	0.819180819180819	0.819180819180819	rs1780321	0.8081
1	RNPEP	9	1000	201901499	202025275	14.413870429454	0.133866133866134	0.148851148851149	rs3806357	0.0208899999999999
1	CLK2	13	1000	155182658	155298282	25.9924750642308	0.136863136863137	0.192807192807193	rs3814319	0.0802299999999999
1	LINC00303	13	1000	203951574	204060393	3.2359809199392	0.972027972027972	0.934065934065934	rs17404274	0.279800000000001
1	KRT18P28	1	1000	182878208	182979540	0.596021611918521	0.442557442557443	0.442557442557443	rs6694038	0.4401
1	MTHFR	12	1000	11795779	11916977	3.39545215758422	0.879120879120879	0.822177822177822	rs503040	0.2952
1	PRDM16-DT	3	1000	2926178	3035001	2.28333119218077	0.501498501498502	0.397602397602398	rs2993493	0.1632
1	OR2T35	1	1000	248749656	248858579	0.494560482193606	0.47952047952048	0.47952047952048	rs2000390	0.4819
1	NAP1L4P1	6	100000	117025557	117126714	28.380335647792	0.00554994450055499	0.017559824401756	rs2300747	0.00378500000000001
1	OR14C36	1	100000	248462076	248563015	7.74303838429135	0.005219947800522	0.005219947800522	rs7555310	0.00539200000000001
1	RIMKLA	3	1000	42796462	42939903	0.600782039024413	0.871128871128871	0.794205794205794	rs12034307	0.4455
1	OR2M7	2	100000	248436931	248537870	13.2108378354293	0.00948990510094899	0.00687993120068799	rs7555310	0.00539200000000001
1	OR2T12	4	100000	248403440	248516726	22.4422418521268	0.013049869501305	0.012669873301267	rs7555310	0.00539200000000001
1	OR2T33	5	100000	248383218	248491278	26.3330865320792	0.014629853701463	0.014329856701433	rs7555310	0.00539200000000001
1	OR2M1P	2	1000	248235233	248336184	0.612669497793971	0.758241758241758	0.747252747252747	rs12028988	0.4724
1	KCNA3	4	1000	111165086	111267562	4.70054828421511	0.280719280719281	0.236763236763237	rs11582769	0.0980299999999995
1	OR2AJ1	4	1000	248038190	248148641	0.82389453428855	0.882117882117882	0.903096903096903	rs4451578	0.549
1	KCNA2	20	1000	111012458	111224096	18.3431635059303	0.502497502497502	0.659340659340659	rs11582769	0.0980299999999995
1	UBE2U	11	1000	64619309	64783051	8.69568103030186	0.49050949050949	0.415584415584416	rs11208380	0.09877
1	OR2T8	3	1000	248033553	248135258	0.464782854252277	0.835164835164835	0.821178821178821	rs11204546	0.5786
1	OR2G3	3	1000	247718887	247819817	6.74244090745402	0.0809190809190809	0.106893106893107	rs10802523	0.0482700000000002
1	OR2G2	3	1000	247701661	247802615	5.22866579091771	0.167832167832168	0.117882117882118	rs10802523	0.0482700000000002
1	OR2B11	9	1000	247562419	247671407	13.7169517533721	0.196803196803197	0.318681318681319	rs12035036	0.0529499999999997
1	NHLH2	8	1000	116328997	116436538	8.1830473821259	0.351648351648352	0.432567432567433	rs4072907	0.1007
1	JUN	7	1000	59196459	59299999	4.11633259873716	0.666333666333666	0.413586413586414	rs11688	0.0931799999999992
1	PGBD5	12	1000	230400235	230612078	7.89612150708376	0.726273726273726	0.609390609390609	rs17711569	0.06059
1	GBA	14	1000	155154242	155264490	26.8904680719353	0.137862137862138	0.246753246753247	rs3814319	0.0802299999999999
1	AGTRAP	11	1000	11746140	11864859	7.1474965207021	0.667332667332667	0.528471528471528	rs9430631	0.106700000000001
1	CDKN2AIPNLP1	3	1000	226630888	226731190	1.68397247599665	0.57042957042957	0.743256743256743	rs2099380	0.3992
1	TMEM78	4	1000	229335382	229437557	2.30547701826345	0.622377622377622	0.801198801198801	rs237779	0.3959
1	KCNJ10	23	1000	159918440	160089950	10.2345767496463	0.901098901098901	0.852147852147852	rs12239781	0.0903900000000001
1	SVBP	1	1000	43222722	43333068	0.207289768349044	0.662337662337662	0.662337662337662	rs17386017	0.6489
1	RPS27	6	1000	153913237	154014631	8.68313995163604	0.212787212787213	0.203796203796204	rs6701341	0.0797499999999997
1	DMAP1	5	1000	44629126	44736353	6.63746650074345	0.240759240759241	0.385614385614386	rs11576516	0.154299999999999
1	BOLA1	4	1000	149809439	149922351	5.31765704851441	0.241758241758242	0.190809190809191	rs10494363	0.061910000000001
1	CTNNBIP1	5	1000	9858333	10020394	0.367544688243821	0.976023976023976	0.953046953046953	rs12062953	0.568
1	GAPDHP29	6	1000	94717593	94818578	3.04626494176152	0.577422577422577	0.631368631368631	rs11580391	0.310200000000001
1	RIIAD1	3	1000	151632908	151752281	3.97098267578713	0.258741258741259	0.28971028971029	rs1308153	0.1099
1	RNF186	16	1000	20090521	20191776	5.54016108627513	0.97002997002997	0.986013986013986	rs12137940	0.307599999999999
1	HYI	1	1000	43866673	43969660	0.109599991563447	0.76023976023976	0.76023976023976	rs6954	0.7406
1	ERICH3	9	1000	74983800	75189476	8.851615504582	0.40959040959041	0.487512487512487	rs11210497	0.0878600000000003
1	TAS1R2	6	1000	19116092	19236176	3.61164769195632	0.674325674325674	0.494505494505495	rs28410948	0.1229
1	KLHDC7A	9	1000	18757475	18862620	10.6878340639527	0.287712287712288	0.547452547452547	rs1568340	0.1152
1	RCC2	7	1000	17683255	17816173	4.70507878426772	0.592407592407592	0.591408591408591	rs12753129	0.1575
1	DPM3	15	1000	155062366	155163071	9.57271432012128	0.505494505494505	0.394605394605395	rs11264341	0.0982900000000005
1	FUCA1	1	1000	24121566	24244784	0.138876988227572	0.674325674325674	0.674325674325674	rs11714	0.7094
1	HNRNPCL1	2	1000	12857260	12958578	4.08979271853702	0.130869130869131	0.124875124875125	rs9308457	0.0721900000000001
1	TMEM125	3	1000	43685653	43789673	3.7358391913771	0.280719280719281	0.432567432567433	rs2484714	0.165099999999999
1	CATSPERE	28	1000	244567678	244854479	17.8557854856379	0.725274725274725	0.785214785214785	rs2653142	0.0671999999999994
1	VWA1	1	1000	1320240	1428262	0.0982829274060687	0.746253746253746	0.746253746253746	rs1781145	0.7539
1	LINC01699	3	1000	181155523	181257740	0.551228383249863	0.892107892107892	0.904095904095904	rs2153328	0.5709
1	ZBTB18	7	1000	244162240	244270778	3.59838133822531	0.786213786213786	0.738261738261738	rs4658613	0.197600000000001
1	HTR1D	2	1000	23468387	23571222	0.683500668281865	0.713286713286713	0.693306693306693	rs676643	0.4404
1	FCER1A	10	1000	159209503	159328014	9.49112853083736	0.417582417582418	0.520479520479521	rs11809585	0.133799999999999
1	PIK3CD-AS1	4	1000	9662667	9764644	2.01586888693504	0.687312687312687	0.722277722277722	rs9430506	0.3069
1	CITED4	8	1000	41276722	41378038	8.17428958964917	0.407592407592408	0.41958041958042	rs1041239	0.0714199999999998
1	C1orf194	1	100000	109598572	109706479	2.68495637384442	0.101658983410166	0.101658983410166	rs587727	0.1013
1	ITLN1	3	1000	160796329	160904970	1.46023491420441	0.689310689310689	0.528471528471528	rs4656945	0.239899999999999
1	ZNF648	2	1000	181973704	182080847	1.09358229816154	0.511488511488511	0.636363636363636	rs4523491	0.4564
1	TRNAU1AP	2	1000	28829596	28955057	3.54468496045953	0.182817182817183	0.178821178821179	rs3795845	0.1288
1	RCC1	1	1000	28782454	28915812	1.23777653717575	0.252747252747253	0.252747252747253	rs9426308	0.265900000000001
1	PLD5	38	1000	242196287	242737998	23.1554460859852	0.861138861138861	0.688311688311688	rs10754757	0.0538800000000002
1	OR10AA1P	9	1000	158728188	158829125	10.4960426867031	0.320679320679321	0.212787212787213	rs857791	0.0373000000000001
1	OR6K6	7	1000	158674509	158775681	4.1202782333432	0.611388611388611	0.452547452547453	rs860780	0.1403
1	OR6K4P	5	1000	158643902	158744857	0.397403288521161	0.954045954045954	0.974025974025974	rs11810781	0.7341
1	MIGA1	6	1000	78195308	78395224	4.53615259017561	0.528471528471528	0.626373626373626	rs12027558	0.1995
1	YOD1	9	1000	207167193	207276325	7.1834304577047	0.521478521478521	0.633366633366633	rs923109	0.132
1	OR10K2	4	1000	158337999	158446027	1.35096821986837	0.779220779220779	0.817182817182817	rs10489826	0.4367
1	GPR157	13	100000	9110363	9239161	22.8825271134477	0.10255897441025601	0.029389706102939	rs11802925	0.004703
1	PDIA3P1	4	1000	146594322	146701201	1.26292413190047	0.693306693306693	0.798201798201798	rs4950386	0.4978
1	LINC01555	6	1000	85043912	85150703	12.6457681936744	0.102897102897103	0.175824175824176	rs11164023	0.0504399999999998
1	GREM2	25	100000	240602872	240825455	34.9158935327698	0.164808351916481	0.0870791292087079	rs2185289	0.002721
1	C1orf105	26	1000	172339824	172487971	17.7435919478926	0.581418581418581	0.757242757242757	rs4916185	0.163
1	FCRL6	17	1000	159720300	159836047	7.50501061157235	0.877122877122877	0.941058941058941	rs3934775	0.2396
1	ENTR1P2	3	1000	174963761	175064784	3.91048079694164	0.24975024975025	0.153846153846154	rs10798331	0.0639000000000002
1	HIST3H2BA	3	1000	228601803	228702327	0.707431530918364	0.883116883116883	0.807192807192807	rs16848614	0.4046
1	HIST3H2A	3	1000	228594679	228695574	0.707431530918364	0.871128871128871	0.792207792207792	rs16848614	0.4046
1	DLSTP1	4	100000	76159107	76260461	8.59967900285174	0.0937390626093739	0.0515894841051589	rs1146639	0.0145500000000001
1	ZNF678	9	1000	227701243	227915144	6.24253858093921	0.520479520479521	0.661338661338661	rs6656661	0.2353
1	GPR88	5	1000	100953694	101057577	0.998988929159409	0.92007992007992	0.871128871128871	rs7544683	0.4189
1	AMIGO1	8	1000	109996799	110102360	5.21375669570316	0.483516483516484	0.542457542457542	rs6677291	0.2296
1	GPR3	4	1000	27669125	27772318	3.02593292265004	0.494505494505495	0.533466533466533	rs12742921	0.2296
1	LSM10	11	1000	36806838	36913509	3.78432870454699	0.877122877122877	0.788211788211788	rs16822826	0.1794
1	IBA57	4	1000	228303504	228419958	2.65000435294923	0.494505494505495	0.436563436563437	rs12120621	0.2066
1	SNRPE	2	1000	203780726	203890280	0.481091088009061	0.766233766233766	0.781218781218781	rs6673662	0.5466
1	FAM89A	21	100000	231104703	231226000	32.9904398811769	0.150088499115009	0.047469525304747	rs10864665	0.00707400000000002
1	TDRKH	6	1000	151692582	151813892	4.60313333806337	0.563436563436563	0.689310689310689	rs12128071	0.198
1	SHISAL2A	8	1000	53048839	53185355	5.32805436534872	0.608391608391608	0.390609390609391	rs7529595	0.08885
1	PAQR7	1	1000	26137700	26247744	0.200397731478671	0.672327672327672	0.672327672327672	rs12037513	0.6544
1	C1orf116	12	1000	207141866	207256101	17.611567579932	0.167832167832168	0.131868131868132	rs1856746	0.02073
1	ACBD3	4	1000	226282379	226424442	2.5186341274084	0.669330669330669	0.698301698301698	rs1870928	0.2445
1	LCK	9	1000	32666839	32801766	5.0689465355169	0.694305694305694	0.509490509490509	rs12124085	0.1002
1	PRKCZ-AS1	20	1000	2063232	2165828	21.1304387815002	0.312687312687313	0.520479520479521	rs115702560	0.08448
1	TCHHL1	1	1000	152006616	152111540	0.11664693750068	0.719280719280719	0.719280719280719	rs11588437	0.7327
1	RGS7	45	1000	240888814	241570530	34.4299770886569	0.725274725274725	0.685314685314685	rs1573073	0.04132
1	RABIF	1	1000	202798084	202908263	0.0318305808613855	0.855144855144855	0.855144855144855	rs10920519	0.8584
1	SELENOF	3	1000	87278127	87430107	0.591673622513491	0.662337662337662	0.574425574425574	rs5845	0.5011
1	RPSAP19	4	1000	102201895	102302775	1.73142354076019	0.6003996003996	0.658341658341658	rs2017003	0.4033
1	EPHA10	15	1000	38129551	38280805	2.17710816818252	0.965034965034965	0.988011988011988	rs11264087	0.55
1	GBP6	6	1000	89779616	89902020	4.48777976338288	0.579420579420579	0.645354645354645	rs6428514	0.178799999999999
1	FHL3	1	1000	38412441	38521278	0.236836989051383	0.637362637362637	0.637362637362637	rs4525008	0.6265
1	SF3A3	1	1000	38372646	38505747	0.236836989051383	0.579420579420579	0.579420579420579	rs4525008	0.6265
1	TENT5C	25	100000	118098669	118221011	71.0851049886523	0.034989650103499	0.021809781902181	rs10923351	0.00366399999999999
1	UTP11	2	1000	38424929	38540492	2.15825884979549	0.332667332667333	0.305694305694306	rs11205921	0.165699999999999
1	FAM167B	9	1000	32662822	32764457	5.0689465355169	0.698301698301698	0.501498501498502	rs12124085	0.1002
1	BMP8A	3	1000	39907307	40045541	2.36947150317441	0.445554445554446	0.524475524475524	rs9438926	0.2883
1	SLC35F3	61	1000	233990421	234510257	63.3179911703518	0.36963036963037	0.201798201798202	rs745858	0.002555
1	LIN9	9	1000	226368849	226547570	6.33416782496093	0.622377622377622	0.819180819180819	rs10915985	0.2018
1	ANKRD45	3	1000	173528699	173689001	0.883891623845191	0.838161838161838	0.864135864135864	rs301698	0.4609
1	KIRREL1	13	1000	157913062	158120052	5.35713831211426	0.939060939060939	0.915084915084915	rs6697006	0.2382
1	IQGAP3	8	1000	156445196	156592396	5.10728825622281	0.595404595404595	0.515484515484515	rs947661	0.1384
1	SRARP	14	1000	16280730	16385302	8.50092470831849	0.697302697302697	0.42957042957043	rs883867	0.0286500000000001
1	DUSP5P1	2	1000	228735987	228837126	0.71863686537112	0.664335664335664	0.755244755244755	rs6692721	0.5392
1	ST6GALNAC3	51	1000	76490430	77150288	51.7094450565346	0.402597402597403	0.141858141858142	rs17607383	0.00240600000000001
1	PTP4A2	3	1000	32322021	32460457	1.40697561447552	0.625374625374625	0.442557442557443	rs6660562	0.244300000000001
1	CNTN2	14	1000	204962064	205097417	16.7529064444115	0.285714285714286	0.208791208791209	rs6666244	0.0425200000000001
1	SPRR4	2	1000	152893123	152995050	2.05011675106866	0.327672327672328	0.340659340659341	rs11576061	0.305299999999999
1	OR10J5	2	1000	159454867	159555797	1.51975986789926	0.48951048951049	0.41958041958042	rs6702567	0.218700000000001
1	C1QTNF12	5	1000	1127825	1232102	3.6537167053541	0.59040959040959	0.324675324675325	rs3766186	0.0757900000000001
1	HIST2H2AC	2	1000	149808524	149908914	1.79642718388304	0.37962037962038	0.387612387612388	rs11205277	0.2386
1	HIST2H2AB	3	1000	149809033	149909563	5.28189126935852	0.164835164835165	0.17982017982018	rs10494363	0.061910000000001
1	TACSTD2	10	1000	58991094	59093445	2.4420819110253	0.942057942057942	0.979020979020979	rs232812	0.476
1	MROH7	7	1000	55057426	55225939	4.14920383365889	0.645354645354645	0.713286713286713	rs1529783	0.2072
1	S100A7A	13	1000	153338995	153445698	9.94400066077803	0.504495504495505	0.310689310689311	rs3006490	0.0264599999999999
1	CSF1	14	1000	110402863	110523614	8.93683354268399	0.761238761238761	0.853146853146853	rs3093045	0.1725
1	A3GALT2	3	1000	33722366	33836699	2.226104819452	0.511488511488511	0.367632367632368	rs10798939	0.145799999999999
1	NCMAP	8	1000	24832577	24985819	2.77086985683375	0.85014985014985	0.853146853146853	rs16829859	0.309699999999999
1	PDE4B	32	1000	66208196	66890262	22.036803800432	0.769230769230769	0.518481518481518	rs17128076	0.0218199999999999
1	TAFA3	8	1000	113213040	113319857	15.004557155882	0.0979020979020979	0.156843156843157	rs2932538	0.0273299999999999
1	ZBTB40	11	100000	22705330	22907650	23.8915461330831	0.04849951500485	0.018589814101859	rs12130348	0.003242
1	HIST2H2BE	2	1000	149806008	149908202	1.79642718388304	0.390609390609391	0.405594405594406	rs11205277	0.2386
1	CLCNKB	15	1000	16320230	16433803	8.64036726377358	0.741258741258741	0.47952047952048	rs883867	0.0286500000000001
1	SLC2A3P2	9	1000	65400290	65501770	1.58633024933615	0.965034965034965	0.936063936063936	rs6663109	0.392
1	FAF1	20	1000	50852699	51475939	20.5610693443721	0.341658341658342	0.244755244755245	rs10493152	0.0511100000000001
1	MIXL1	2	1000	226361318	226464755	1.07142275958773	0.565434565434565	0.588411588411588	rs7521958	0.3728
1	PGBD2	4	1000	249150394	249264145	4.36345571950751	0.294705294705295	0.200799200799201	rs12032564	0.1022
1	GAPDHP24	2	1000	214994076	215095059	4.24114720269762	0.110889110889111	0.127872127872128	rs1892080	0.0895699999999997
1	ZBTB37	3	1000	173787219	173922687	2.70319422113863	0.402597402597403	0.558441558441558	rs1322780	0.2895
1	SMYD3	41	1000	245862643	246720614	41.2216627743372	0.422577422577423	0.687312687312687	rs10924537	0.02482
1	IFNLR1	25	1000	24430657	24564449	22.5832524876731	0.49050949050949	0.496503496503497	rs11577442	0.0514400000000001
1	ROR1	23	1000	64189687	64697181	13.1631149302679	0.82017982017982	0.776223776223776	rs11208380	0.09877
1	MUC1	13	1000	155108299	155212707	14.3025621137418	0.295704295704296	0.301698301698302	rs2066981	0.0981
1	FAM131C	16	1000	16334263	16450146	10.2808622021266	0.704295704295704	0.475524475524476	rs883867	0.0286500000000001
1	SPATA45	3	1000	212953482	213070991	1.56845756986886	0.664335664335664	0.599400599400599	rs2644548	0.265599999999999
1	PBX1	16	1000	164474820	164918533	19.4957438559334	0.268731268731269	0.390609390609391	rs2051099	0.03406
1	POU3F1	4	1000	38460282	38562466	5.76697766763905	0.227772227772228	0.390609390609391	rs1108182	0.1142
1	DNAH14	17	1000	225033963	225636994	16.3451788441729	0.392607392607393	0.387612387612388	rs10495237	0.0627600000000004
1	CCDC190	15	1000	162744247	162888605	11.1218035829775	0.633366633366633	0.717282717282717	rs4657237	0.1151
1	PRSS38	11	1000	227953393	228084171	9.96798233459	0.483516483516484	0.602397602397602	rs12565154	0.1467
1	RNPC3	2	1000	104018312	104147861	1.14692787516281	0.545454545454545	0.57042957042957	rs12125927	0.3586
1	LCE3A	3	1000	152545309	152645579	1.55662793889924	0.476523476523477	0.484515484515485	rs6687682	0.43
1	LCE3E	4	1000	152488129	152589248	1.72643315278674	0.742257742257742	0.616383616383616	rs4845790	0.2468
1	LEMD1	26	1000	205300505	205475082	36.6987265518002	0.173826173826174	0.396603396603397	rs10793730	0.0240399999999999
1	MATN1-AS1	4	1000	31141350	31249674	1.47096352693043	0.828171828171828	0.894105894105894	rs7555192	0.4341
1	AIDA	6	1000	222791354	222936552	2.43462014785642	0.717282717282717	0.801198801198801	rs2088514	0.3587
1	NBPF6	1	1000	108942903	109063624	1.64164439380574	0.196803196803197	0.196803196803197	rs11577502	0.2001
1	AGBL4	30	1000	48948525	50539626	15.4860624952802	0.888111888111888	0.628371628371628	rs10493133	0.0571000000000003
1	TEX38	1	1000	47084526	47189266	1.16031606974553	0.273726273726274	0.273726273726274	rs2241864	0.2814
1	POLR3C	7	100000	145540665	145661025	34.4340714082396	0.00558994410055899	0.039429605703943	rs17352281	0.00793000000000002
1	UBL4B	7	1000	110605089	110706567	8.10700720687677	0.276723276723277	0.215784215784216	rs17669930	0.0500599999999998
1	EDARADD	29	1000	236461556	236716215	37.6333436235585	0.237762237762238	0.294705294705295	rs10925145	0.01834
1	MARC1	10	1000	220910254	221043001	17.9360983692727	0.136863136863137	0.294705294705295	rs2807840	0.0896299999999995
1	LCE5A	4	1000	152433278	152534653	0.0865940509858611	0.998001998001998	0.997002997002997	rs4845779	0.7963
1	LCE1E	4	1000	152708689	152810902	0.911236096974898	0.865134865134865	0.776223776223776	rs1591077	0.3806
1	TOR3A	10	1000	179001204	179117158	5.53178503028386	0.615384615384615	0.66033966033966	rs7527432	0.2154
1	OR10T2	4	1000	158318311	158419256	1.35096821986837	0.778221778221778	0.81018981018981	rs10489826	0.4367
1	NUDT17	8	100000	145536113	145639438	37.5384921977101	0.004609953900461	0.046289537104629	rs17352281	0.00793000000000002
1	CCDC30	5	1000	42878891	43172861	1.73986656934719	0.797202797202797	0.766233766233766	rs11809002	0.3186
1	OR6P1	4	1000	158480395	158590370	4.77322628621888	0.295704295704296	0.436563436563437	rs950164	0.148699999999999
1	TMEM222	6	1000	27598635	27712891	4.89847621472942	0.492507492507492	0.64035964035964	rs4970518	0.1934
1	CLCNKA	15	1000	16295369	16410545	8.64090560933488	0.745254745254745	0.446553446553447	rs883867	0.0286500000000001
1	ARHGAP30	2	1000	160966735	161089760	3.84496436810623	0.156843156843157	0.285714285714286	rs11265544	0.1634
1	CROCCP5	1	1000	21710810	21814051	0.05456626888033	0.787212787212787	0.787212787212787	rs7555660	0.8153
1	FOXD2	9	1000	47851688	47956363	2.85890857929485	0.825174825174825	0.847152847152847	rs517384	0.3447
1	HPDL	16	1000	45742576	45844205	7.70308553122826	0.84015984015984	0.726273726273726	rs1938299	0.156800000000003
1	FOXE3	7	1000	47831956	47933724	2.14517285980298	0.774225774225774	0.796203796203796	rs4603175	0.3785
1	TNFRSF4	8	1000	1096719	1199533	5.05903663434102	0.699300699300699	0.435564435564436	rs3766186	0.0757900000000001
1	LCE1A	4	1000	152749948	152850370	2.88991767167227	0.529470529470529	0.280719280719281	rs11205119	0.0974100000000001
1	TNFRSF18	9	1000	1088887	1191972	6.67969508841315	0.644355644355644	0.487512487512487	rs3766186	0.0757900000000001
1	ESPN	5	1000	6434835	6571427	3.2002911427773	0.596403596403596	0.613386613386613	rs2986746	0.204600000000001
1	CYP4A11	3	1000	47344848	47457156	3.07953331324137	0.312687312687313	0.372627372627373	rs4491016	0.208
1	OR2AK2	2	1000	248078534	248179688	0.526994843870384	0.719280719280719	0.735264735264735	rs4451578	0.549
1	FOXD3	10	1000	63738711	63840797	5.57525195760391	0.756243756243756	0.641358641358641	rs11208184	0.160700000000001
1	SPATA21	4	1000	16663611	16813919	2.17338743032876	0.677322677322677	0.787212787212787	rs279788	0.3475
1	RNF220	9	1000	44820865	45167396	2.24200926623462	0.976023976023976	0.939060939060939	rs226072	0.3014
1	LCE2C	2	1000	152597770	152699050	1.19045906107452	0.444555444555445	0.432567432567433	rs6687682	0.43
1	LCE2D	2	1000	152585871	152687135	1.19045906107452	0.455544455544456	0.443556443556444	rs6687682	0.43
1	LCE3B	4	1000	152536286	152636574	2.89795541931914	0.464535464535465	0.463536463536464	rs4845790	0.2468
1	HSD3BP1	10	1000	119959843	120066426	25.6414805687686	0.0659340659340659	0.107892107892108	rs10923819	0.0260599999999998
1	TLR5	18	1000	223232745	223366590	14.07362201758	0.616383616383616	0.475524475524476	rs2072493	0.0518399999999999
1	OR2T27	1	1000	248763231	248864185	0.494560482193606	0.473526473526474	0.473526473526474	rs2000390	0.4819
1	GABRD	26	1000	1900767	2012197	13.9421184573439	0.819180819180819	0.67032967032967	rs2459986	0.0287899999999999
1	PEAR1	5	1000	156813489	156936226	2.87392305178728	0.724275724275724	0.655344655344655	rs41299597	0.197800000000001
1	ZFP69B	5	1000	40865773	40979390	2.536688018439	0.658341658341658	0.661338661338661	rs7536161	0.2682
1	ZFP69	5	1000	40892961	41012015	4.54970208528132	0.416583416583417	0.402597402597403	rs1134586	0.1525
1	TTC24	4	1000	156499518	156606562	0.798142591487905	0.859140859140859	0.852147852147852	rs6694580	0.4855
1	FYB2	12	1000	57134461	57335369	10.6935125480592	0.482517482517482	0.525474525474525	rs1774822	0.0946000000000003
1	LDLRAD2	3	1000	22088757	22201714	3.34497129285777	0.303696303696304	0.396603396603397	rs4654770	0.184
1	HS6ST1P1	1	1000	21704795	21806029	0.05456626888033	0.8001998001998	0.8001998001998	rs7555660	0.8153
1	PLA2G2C	4	1000	20437745	20553917	3.88956312435556	0.40959040959041	0.437562437562438	rs3820320	0.146399999999999
1	SNHG28	16	1000	159754284	159875027	6.12071499107135	0.878121878121878	0.942057942057942	rs2494491	0.304900000000001
1	S100A3	1	1000	153469804	153571734	2.18015920137914	0.148851148851149	0.148851148851149	rs4845552	0.1398
1	RAB42	2	1000	28868711	28971955	3.54468496045953	0.156843156843157	0.157842157842158	rs3795845	0.1288
1	GPR89B	4	1000	147350505	147515753	0.892453236745554	0.764235764235764	0.732267732267732	rs9438040	0.462
1	AGRN	1	100000	905499	1041498	3.2771692022834	0.0702792972070279	0.0702792972070279	rs9442372	0.0702499999999996
1	PLA2G2A	7	1000	20251923	20356909	8.53500805441914	0.264735264735265	0.190809190809191	rs1796925	0.03835
1	ZNF669	10	1000	247213263	247317674	20.8613317100013	0.0969030969030969	0.135864135864136	rs6701757	0.01701
1	OR6N2	9	1000	158694011	158800994	10.4960426867031	0.306693306693307	0.196803196803197	rs857791	0.0373000000000001
1	TCTEX1D4	17	1000	45221584	45322347	7.68070839714285	0.658341658341658	0.546453546453546	rs3923304	0.175599999999999
1	SELL	12	1000	169609805	169730843	9.15517635499808	0.527472527472527	0.414585414585415	rs10919202	0.0307599999999998
1	CLEC20A	9	1000	178398381	178518769	9.92124862234644	0.290709290709291	0.220779220779221	rs6688185	0.0512099999999998
1	DPYD	189	1000	97493298	98510556	126.707337941331	0.875124875124875	0.784215784215784	rs11811087	0.0242500000000001
1	RHCE	2	1000	25638739	25806683	0.538447151422631	0.59040959040959	0.574425574425574	rs7541095	0.586
1	BCL2L15	22	1000	114369437	114480203	12.4607337905142	0.72027972027972	0.623376623376623	rs1217390	0.0702999999999998
1	OPTC	1	1000	203413270	203527992	0.464776692389114	0.521478521478521	0.521478521478521	rs1539148	0.4954
1	CATSPER4	2	1000	26467051	26579459	1.08276859568379	0.486513486513487	0.426573426573427	rs11247864	0.298300000000001
1	PRELP	3	1000	203394933	203510480	2.97660519522287	0.35964035964036	0.522477522477522	rs6681328	0.256900000000001
1	PLA2G2E	5	1000	20196501	20300110	6.69711573796658	0.224775224775225	0.135864135864136	rs1796925	0.03835
1	TMCO2	3	1000	40661618	40767356	0.54026234827083	0.845154845154845	0.891108891108891	rs17462950	0.6001
1	TMEM201	5	1000	9598968	9724935	3.01721569019085	0.625374625374625	0.784215784215784	rs9430506	0.3069
1	FAM78B	9	1000	165976662	166186206	4.51183600163662	0.748251748251748	0.38961038961039	rs9287072	0.0744300000000002
1	CFAP126	1	1000	161284520	161387664	0.00205984798354547	0.963036963036963	0.963036963036963	rs12140361	0.9638
1	AADACL3	9	1000	12726112	12838727	6.86977876627442	0.49050949050949	0.366633366633367	rs11809649	0.0877000000000002
1	VHLL	5	1000	156218414	156319090	0.207620119447417	0.986013986013986	0.98001998001998	rs12139321	0.7083
1	S100A13	1	1000	153541262	153653836	0.600466737441181	0.432567432567433	0.432567432567433	rs7536700	0.4384
1	OR14I1	1	1000	248794622	248895629	0.494560482193606	0.487512487512487	0.487512487512487	rs2000390	0.4819
1	BTBD8	1	1000	92495861	92700282	0.20564806835958	0.648351648351648	0.648351648351648	rs17131593	0.6502
1	KAZN	156	1000	14169286	15494539	159.236861469554	0.413586413586414	0.683316683316683	rs11590050	0.0213899999999999
1	SH2D5	11	1000	20996223	21109330	10.3865214280256	0.428571428571429	0.277722277722278	rs10916851	0.02453
1	RNU1-75P	4	1000	119824019	119924148	4.00484444339913	0.402597402597403	0.543456543456543	rs10923799	0.185
1	OR2L13	1	1000	248208485	248314405	0.516356609987427	0.482517482517482	0.482517482517482	rs12028988	0.4724
1	S100A4	1	1000	153466088	153572612	2.18015920137914	0.142857142857143	0.142857142857143	rs4845552	0.1398
1	STK40	12	1000	36755224	36901497	4.39983845189625	0.881118881118881	0.829170829170829	rs16822826	0.1794
1	OR10J1	2	100000	159357634	159462868	9.7422616457447	0.00851991480085199	0.003809961900381	rs3122631	0.001872
1	TMEM63A	26	1000	225983236	226120080	15.8203928609303	0.761238761238761	0.763236763236763	rs360087	0.0963599999999999
1	SEMA4A	10	1000	156067156	156197543	9.54173477714109	0.425574425574426	0.583416583416583	rs12128066	0.146300000000002
1	OR2C3	4	1000	247637978	247749742	5.36534986600547	0.247752247752248	0.162837162837163	rs10802523	0.0482700000000002
1	OR10J3	9	1000	159233459	159334449	9.00664844664137	0.392607392607393	0.515484515484515	rs11809585	0.133799999999999
1	BECN2	4	1000	242071068	242172364	1.50255464318881	0.766233766233766	0.607392607392607	rs3844253	0.271000000000001
1	CD55	2	1000	207444720	207610149	0.00397761259418961	0.994005994005994	0.993006993006993	rs2802221	0.9504
1	THEM5	4	1000	151769576	151876188	3.18780937742535	0.502497502497502	0.574425574425574	rs12128071	0.198
1	ZNF124	11	1000	247235276	247385318	18.1575229471362	0.141858141858142	0.126873126873127	rs6701757	0.01701
1	S100A5	1	1000	153459622	153564241	2.18015920137914	0.152847152847153	0.152847152847153	rs4845552	0.1398
1	NBPF4	2	1000	108715962	108836703	0.521000680624441	0.738261738261738	0.774225774225774	rs6702877	0.5503
1	ESRRG	255	1000	216626587	217361097	186.780668478358	0.788211788211788	0.795204795204795	rs12033461	0.00942500000000001
1	GDAP2	4	1000	118356106	118522244	6.62897616887338	0.168831168831169	0.253746253746254	rs6683735	0.116900000000001
1	SLC6A9	12	1000	44407171	44547139	6.2614986159094	0.807192807192807	0.856143856143856	rs6429644	0.1693
1	AJAP1	25	1000	4664791	4902594	34.6032967986891	0.163836163836164	0.217782217782218	rs17345273	0.02536
1	SLC30A10	15	1000	219808768	220181989	6.77483183879526	0.874125874125874	0.973026973026973	rs1391565	0.313
1	LCE1B	5	1000	152734446	152835585	3.65868067294843	0.53946053946054	0.350649350649351	rs11205119	0.0974100000000001
1	OR14A16	8	1000	247927961	248037421	3.94681113437035	0.776223776223776	0.906093906093906	rs11204524	0.3202
1	SPRR2B	4	1000	152992699	153093316	6.89333901498568	0.17982017982018	0.127872127872128	rs1500941	0.0634200000000003
1	LAMB3	4	1000	209738214	209875770	7.04227847832341	0.141858141858142	0.265734265734266	rs3753519	0.0747600000000001
1	HIST3H2BB	3	1000	228595807	228698171	0.707431530918364	0.871128871128871	0.796203796203796	rs16848614	0.4046
1	OR2T4	1	100000	248474882	248575929	7.74303838429135	0.00582994170058299	0.00582994170058299	rs7555310	0.00539200000000001
1	ZMYM1	2	1000	35447772	35631460	0.525632865086962	0.738261738261738	0.827172827172827	rs12078976	0.6025
1	OR2T32P	1	1000	248196823	248300824	0.516356609987427	0.48951048951049	0.48951048951049	rs12028988	0.4724
1	LCE1C	4	1000	152727310	152829104	0.911236096974898	0.878121878121878	0.78021978021978	rs1591077	0.3806
1	SLC6A17	7	1000	110643115	110794824	9.1517613347619	0.255744255744256	0.257742257742258	rs17669930	0.0500599999999998
1	LRRC8B	6	100000	89940394	90113423	9.97292437339421	0.155938440615594	0.0767092329076709	rs12138377	0.0166099999999999
1	SLC2A7	11	1000	9013358	9136404	5.44157043448291	0.824175824175824	0.735264735264735	rs7516862	0.1595
1	FAM110D	5	1000	26435569	26540453	1.13590001604831	0.861138861138861	0.671328671328671	rs11247864	0.298300000000001
1	GUCA2A	4	1000	42578360	42680416	3.38400330122935	0.45954045954046	0.563436563436563	rs16829141	0.2418
1	DDI2	8	1000	15893952	16045539	1.48840657935528	0.855144855144855	0.913086913086913	rs12090337	0.546
1	TRIM33	1	100000	114885411	115103824	3.71208104696592	0.0535094649053509	0.0535094649053509	rs10858046	0.0540200000000001
1	S100A7L2	14	1000	153359533	153462425	10.5002574972203	0.522477522477522	0.313686313686314	rs3006490	0.0264599999999999
1	OR6N1	9	1000	158667603	158791985	10.4960426867031	0.314685314685315	0.180819180819181	rs857791	0.0373000000000001
1	IPP	3	1000	46109995	46266322	3.04875763346746	0.332667332667333	0.166833166833167	rs6662572	0.0869600000000005
1	OR13G1	4	1000	247784113	247893041	6.92498016668086	0.15984015984016	0.222777222777223	rs28555391	0.107199999999999
1	OR2L5	2	1000	248126961	248237578	0.526994843870384	0.717282717282717	0.744255744255744	rs4451578	0.549
1	ZNF695	6	1000	247058848	247221395	10.6829806062929	0.146853146853147	0.295704295704296	rs12133296	0.113299999999999
1	FAM177B	4	1000	222860548	222974147	3.39481454020601	0.386613386613387	0.541458541458541	rs4256814	0.316399999999999
1	OR6Y1	4	1000	158464339	158574195	4.77322628621888	0.28971028971029	0.42957042957043	rs950164	0.148699999999999
1	HHLA3	12	1000	70770487	70901022	8.9003725504601	0.488511488511489	0.338661338661339	rs663649	0.0288000000000001
1	OR11L1	5	1000	247954229	248055198	1.94006299160989	0.787212787212787	0.78021978021978	rs11204524	0.3202
1	VN1R5	5	1000	247369273	247470512	2.59609769338069	0.723276723276723	0.440559440559441	rs12145632	0.125699999999998
1	CDC42SE1	3	100000	150973446	151092801	13.1836650059631	0.004739952600474	0.002029979700203	rs2864700	6.71700000000012e-4
1	CR1L	7	100000	207768457	207961761	8.13025787414142	0.305466945330547	0.0884291157088429	rs17006738	0.01943
1	S100A10	4	1000	151905390	152016335	0.712309444041598	0.927072927072927	0.946053946053946	rs1532132	0.5611
1	INKA2	18	1000	112173251	112348446	1.60874562997561	0.984015984015984	0.971028971028971	rs1246194	0.455
1	MDS2	15	1000	23857984	24017058	9.7523296059177	0.736263736263736	0.762237762237762	rs10917411	0.130500000000001
1	HRNR	5	1000	152134551	152246669	1.49754636114991	0.868131868131868	0.798201798201798	rs12130219	0.3261
1	HES5	4	1000	2410183	2511702	1.14518255634074	0.782217782217782	0.734265734265734	rs4310388	0.3812
1	S100A6	2	1000	153457074	153558720	2.86157390887311	0.20979020979021	0.230769230769231	rs4845552	0.1398
1	DNM3	49	1000	171760637	172437606	42.2289064482666	0.556443556443556	0.628371628371628	rs598562	0.03451
1	MPZL1	7	1000	167640428	167811156	3.72021784657622	0.748251748251748	0.437562437562438	rs2097572	0.0831700000000002
1	SNHG12	2	1000	28855049	28959644	3.54468496045953	0.161838161838162	0.156843156843157	rs3795845	0.1288
1	FCGR1B	1	1000	120876978	120985937	0.0157273423171057	0.911088911088911	0.911088911088911	rs827361	0.9002
1	OR2L3	2	1000	248160137	248276709	0.684239773821538	0.717282717282717	0.722277722277722	rs12028988	0.4724
1	MIER1	7	1000	67340577	67504302	14.2987016202716	0.0839160839160839	0.155844155844156	rs17497828	0.03569
1	MAN1A2	7	1000	117860070	118121494	8.28221832964293	0.286713286713287	0.244755244755245	rs3820500	0.0491799999999998
1	SZT2	1	1000	43805552	43969918	0.109599991563447	0.772227772227772	0.772227772227772	rs6954	0.7406
1	CACNA1E	35	1000	181236825	181827219	16.1380316987175	0.968031968031968	0.99000999000999	rs12402123	0.1968
1	NTRK1	13	1000	156735431	156901642	8.00015615779003	0.683316683316683	0.53946053946054	rs11812062	0.0838599999999993
1	OR14L1P	3	1000	247730444	247835674	7.52429480199722	0.0919080919080919	0.104895104895105	rs10802523	0.0482700000000002
1	FLVCR1-DT	4	1000	212975446	213081468	1.41084101443773	0.751248751248751	0.571428571428571	rs2644548	0.265599999999999
1	ANKRD35	7	100000	145499208	145618526	36.5629425427609	0.002439975600244	0.042559574404256	rs17352281	0.00793000000000002
1	YTHDF2	1	1000	29013132	29146287	0.791655525401052	0.375624375624376	0.375624375624376	rs10915195	0.3736
1	ARMH1	4	1000	45090363	45241263	0.936594058345041	0.844155844155844	0.93006993006993	rs2983712	0.5824
1	RD3	9	100000	211599863	211716259	35.544079566137	0.023709762902371	0.0706992930070699	rs11587621	0.0178700000000001
1	SH2D1B	15	1000	162315057	162431928	7.66189733268601	0.851148851148851	0.644355644355644	rs164149	0.0528800000000001
1	OR2M2	2	1000	248288122	248394369	3.17673414287005	0.212787212787213	0.157842157842158	rs4916113	0.0792399999999999
1	MDM4	16	1000	204435506	204577248	14.4591589844004	0.405594405594406	0.22977022977023	rs16853949	0.0191800000000001
1	RYR2	83	1000	237155483	238047288	82.3929694545363	0.468531468531469	0.258741258741259	rs1252147	0.00435300000000002
1	ABCA4	25	1000	94408389	94636704	18.7180805595557	0.659340659340659	0.593406593406593	rs4847195	0.0610499999999998
1	IPO9	13	1000	201748276	201903419	9.5480943797619	0.591408591408591	0.724275724275724	rs1043823	0.1237
1	OR10R3P	4	1000	158411008	158511950	4.83224318730077	0.256743256743257	0.377622377622378	rs6679056	0.1814
1	SSBP3-AS1	12	1000	54652112	54754736	7.47899921804164	0.662337662337662	0.575424575424575	rs3753406	0.1243
1	GLMP	6	1000	156209879	156315480	0.208079506339234	0.995004995004995	0.989010989010989	rs12139321	0.7083
1	F5	25	1000	169431190	169605826	13.1984771400786	0.835164835164835	0.558441558441558	rs3753306	0.05506
1	GPATCH3	3	1000	27166978	27276958	2.8223442385718	0.358641358641359	0.462537462537463	rs4378228	0.2594
1	OXCT2	4	1000	40185194	40287020	0.541977096200258	0.934065934065934	0.938061938061938	rs12745951	0.6008
1	COLGALT2	13	1000	183848987	184056863	9.28654692984147	0.608391608391608	0.651348651348651	rs1926880	0.115000000000001
1	EPS8L3	5	1000	110242701	110356649	2.13320154349791	0.812187812187812	0.892107892107892	rs7483	0.3702
1	SYCP1	9	1000	115347483	115587991	12.6243216315624	0.235764235764236	0.46953046953047	rs12744835	0.107
1	RCSD1	26	1000	167549329	167727933	17.5741501719063	0.693306693306693	0.687312687312687	rs4657681	0.0750600000000001
1	MTOR	23	1000	11116591	11372564	17.3773314743808	0.557442557442557	0.388611388611389	rs77086655	0.06059
1	BRINP2	7	1000	177090093	177301558	8.41718188878884	0.281718281718282	0.392607392607393	rs16851035	0.094409999999999
1	FOXJ3	10	1000	42592209	42851548	6.2932514755457	0.614385614385614	0.765234765234765	rs16829141	0.2418
1	CD247	42	1000	167349876	167537847	43.2001999269421	0.388611388611389	0.672327672327672	rs17534481	0.04679
1	HMGN2	4	100000	26748930	26853133	8.12116902326213	0.115568844311557	0.0772492275077249	rs17340420	0.0234599999999999
1	GJC2	4	1000	228287630	228397527	2.2311861398488	0.546453546453546	0.41958041958042	rs12120621	0.2066
1	DENND4B	8	1000	153851976	153969194	10.319187475594	0.245754245754246	0.193806193806194	rs11264532	0.06654
1	KTI12	1	100000	52447774	52549488	3.48119237233827	0.0612693873061269	0.0612693873061269	rs2794994	0.0620700000000002
1	DUSP27	13	1000	167013281	167148402	6.7416285744954	0.791208791208791	0.891108891108891	rs2025891	0.256900000000001
1	C1orf68	1	1000	152641997	152742946	0.768763001276157	0.373626373626374	0.373626373626374	rs1591077	0.3806
1	HSD3BP5	12	1000	120093962	120201873	8.69546818651482	0.584415584415584	0.487512487512487	rs12032931	0.0946599999999998
1	TSEN15	9	1000	183970784	184143112	6.99065170416393	0.535464535464535	0.492507492507492	rs1926880	0.115000000000001
1	PRMT6	6	1000	107549300	107660258	7.24421205278578	0.301698301698302	0.405594405594406	rs1623927	0.1598
1	SHISA4	6	1000	201807807	201911434	6.81797144290707	0.341658341658342	0.468531468531469	rs1043823	0.1237
1	C1orf174	10	1000	3755688	3866857	12.4391210145318	0.25974025974026	0.257742257742258	rs3205087	0.0369899999999998
1	NOS1AP	30	100000	161989480	162390265	43.4308524563841	0.120488795112049	0.0719992800071999	rs10458392	0.00135300000000004
1	SMG5	12	1000	156169014	156302616	1.55419506476546	0.992007992007992	0.984015984015984	rs2072499	0.4808
1	OR10R2	4	1000	158392009	158500726	4.83224318730077	0.275724275724276	0.383616383616384	rs6679056	0.1814
1	OR10Z1	2	1000	158525057	158632304	2.13108397276905	0.361638361638362	0.285714285714286	rs950164	0.148699999999999
1	MIR30E	7	1000	41170026	41270118	5.01028786542505	0.601398601398601	0.736263736263736	rs17357062	0.2259
1	MIR429	8	1000	1054384	1154467	3.52629916594837	0.869130869130869	0.783216783216783	rs4970362	0.203
1	MIR135B	16	1000	205367429	205467526	22.8519545885175	0.18981018981019	0.280719280719281	rs10793730	0.0240399999999999
1	MIR101-1	11	1000	65474116	65574191	11.9754805385874	0.350649350649351	0.281718281718282	rs525563	0.0431599999999998
1	RNA5SP46	3	1000	43612087	43712207	3.7358391913771	0.290709290709291	0.428571428571429	rs2484714	0.165099999999999
1	RNA5S12	2	1000	228720617	228820736	0.71863686537112	0.709290709290709	0.79020979020979	rs6692721	0.5392
1	RNA5SP52	2	1000	87868922	87969056	0.778029783441162	0.624375624375624	0.605394605394605	rs6672003	0.4059
1	RNA5S11	1	1000	228718377	228818496	0.341612381683681	0.584415584415584	0.584415584415584	rs7355046	0.5589
1	RNA5S3	1	1000	228700496	228800615	0.341612381683681	0.546453546453546	0.546453546453546	rs7355046	0.5589
1	RNU5E-1	14	1000	11918208	12018328	13.2167967401793	0.385614385614386	0.378621378621379	rs12562819	0.0401500000000001
1	RNA5S1	1	1000	228696014	228796133	0.341612381683681	0.547452547452547	0.547452547452547	rs7355046	0.5589
1	RNU5F-1	4	1000	45137457	45237574	0.936594058345041	0.828171828171828	0.916083916083916	rs2983712	0.5824
1	RNU6-369P	4	1000	44806393	44906495	1.71390433675605	0.729270729270729	0.692307692307692	rs226072	0.3014
1	RNA5S5	1	1000	228704978	228805097	0.341612381683681	0.576423576423576	0.576423576423576	rs7355046	0.5589
1	RNU6-37P	4	1000	10309023	10409130	4.9964028445418	0.303696303696304	0.294705294705295	rs17034775	0.137000000000001
1	SNORD3G	5	1000	91073306	91173520	5.25464440793082	0.35964035964036	0.176823176823177	rs10493843	0.0596099999999997
1	RNU4-21P	12	1000	229620810	229720936	23.0174804587659	0.140859140859141	0.183816183816184	rs12040438	0.05175
1	RN7SKP291	10	1000	55792198	55892525	3.51383484982076	0.751248751248751	0.622377622377622	rs12146081	0.156899999999999
1	RNA5SP71	1	1000	182863499	182963625	0.596021611918521	0.450549450549451	0.450549450549451	rs6694038	0.4401
1	RNU5F-6P	9	100000	164270509	164370625	47.9286952691303	0.010119898801012	0.016309836901631	rs546478	0.00419999999999999
1	RNU1-120P	3	1000	147685750	147785907	0.493159541542759	0.824175824175824	0.867132867132867	rs7554334	0.6169
1	RNA5S10	1	1000	228716136	228816255	0.341612381683681	0.572427572427572	0.572427572427572	rs7355046	0.5589
1	RNU6-161P	5	100000	77168819	77268925	13.9772449376699	0.044409555904441	0.039769602303977	rs4255423	0.0107200000000001
1	RNU6-605P	13	100000	39342541	39442649	26.0151735774496	0.0831891681083189	0.0815191848081519	rs942841	0.01173
1	RNU6-403P	1	1000	221960675	222060779	0.150455967237815	0.712287712287712	0.712287712287712	rs11802225	0.6981
1	RNA5SP65	12	1000	166925195	167025314	13.61013892231	0.284715284715285	0.472527472527473	rs12567885	0.124699999999999
1	SNORA73B	1	1000	28785070	28885274	1.23777653717575	0.282717282717283	0.282717282717283	rs9426308	0.265900000000001
1	RNU6-778P	6	1000	199807286	199907389	5.39583037375685	0.436563436563437	0.466533466533467	rs7550479	0.15
1	RNU5D-1	4	1000	45146726	45246842	0.936594058345041	0.841158841158841	0.912087912087912	rs2983712	0.5824
1	RNU6-1309P	3	1000	150735066	150835174	1.45502737647175	0.542457542457542	0.458541458541459	rs11204725	0.306
1	RNU6-179P	4	1000	153962391	154062498	6.37126066218416	0.215784215784216	0.208791208791209	rs6701341	0.0797499999999997
1	RNU6-536P	2	1000	42984703	43084810	0.226834015285455	0.874125874125874	0.848151848151848	rs12033025	0.6344
1	RNA5SP62	2	1000	163388285	163488395	3.71450257953312	0.15984015984016	0.22977022977023	rs4657284	0.1191
1	RNA5S8	1	1000	228711655	228811774	0.341612381683681	0.584415584415584	0.584415584415584	rs7355046	0.5589
1	RNU6-792P	1	1000	111982938	112083045	0.0269089777593763	0.853146853146853	0.853146853146853	rs12040764	0.8697
1	RNA5S17	2	1000	228731786	228831905	0.71863686537112	0.71028971028971	0.795204795204795	rs6692721	0.5392
1	RNA5S4	1	1000	228702737	228802856	0.341612381683681	0.556443556443556	0.556443556443556	rs7355046	0.5589
1	RNU6-1099P	5	1000	19581569	19681676	1.76707639407042	0.805194805194805	0.864135864135864	rs16862684	0.3972
1	RNA5SP74	18	1000	204481540	204581649	19.852922490376	0.326673326673327	0.211788211788212	rs16853949	0.0191800000000001
1	RNU6-1205P	4	1000	249156888	249256994	4.36345571950751	0.297702297702298	0.192807192807193	rs12032564	0.1022
1	RNU6-414P	9	1000	62232090	62332194	9.84564532697996	0.331668331668332	0.43956043956044	rs1779263	0.1124
1	RNA5S6	1	1000	228707193	228807312	0.341612381683681	0.564435564435564	0.564435564435564	rs7355046	0.5589
1	RNA5SP68	3	1000	173888455	173988574	2.55328764394515	0.465534465534466	0.40959040959041	rs11579488	0.1679
1	RNU6-884P	4	100000	150945221	151045328	12.8932069071562	0.020329796702033	0.002349976500235	rs2864700	6.71700000000012e-4
1	RNU1-130P	3	1000	96641456	96741616	0.494400055987937	0.858141858141858	0.827172827172827	rs321588	0.5307
1	RNA5SP48	2	100000	52389081	52489207	10.0364438643659	0.00877991220087799	0.021649783502165	rs12566236	0.0111099999999999
1	SNORD46	11	1000	45192161	45292265	5.60262753099056	0.602397602397602	0.448551448551449	rs3923304	0.175599999999999
1	RNU6-501P	14	1000	201652533	201752633	9.70492870061438	0.485514485514486	0.642357642357642	rs475210	0.1833
1	RNU5A-8P	13	1000	210497497	210597611	9.2735533711768	0.53946053946054	0.582417582417582	rs7527939	0.1592
1	RNU1-7P	6	1000	8216493	8316657	4.16097887119569	0.514485514485514	0.443556443556444	rs12041676	0.143900000000001
1	RNU6-151P	3	1000	112143052	112243159	2.78002382395607	0.413586413586414	0.531468531468531	rs11102314	0.2313
1	RNU6-704P	9	1000	200852472	200952575	2.89957958003589	0.932067932067932	0.783216783216783	rs3753955	0.197800000000001
1	SNORA58B	10	1000	154182202	154282338	2.92885915372322	0.766233766233766	0.684315684315684	rs1212352	0.2041
1	RNU6-777P	2	1000	12087937	12188041	0.710452762636697	0.695304695304695	0.712287712287712	rs1148476	0.4571
1	RNU1-151P	2	1000	146501294	146601419	2.64403233785166	0.250749250749251	0.348651348651349	rs1867142	0.2042
1	RNA5SP42	8	1000	34528549	34628664	1.33660738584738	0.985014985014985	0.871128871128871	rs1865892	0.2886
1	RNU6-371P	7	1000	62713820	62813928	7.3672515302312	0.336663336663337	0.330669330669331	rs17123348	0.08281
1	RNU1-132P	13	1000	245247228	245347392	9.78178728268896	0.553446553446553	0.599400599400599	rs4658714	0.113899999999999
1	RNVU1-3	1	1000	147824867	147925028	1.86716612435215	0.178821178821179	0.178821178821179	rs563625	0.1718
1	RNU6-755P	10	100000	164899271	164999374	23.8356873084905	0.0568494315056849	0.0674193258067419	rs1544316	0.01095
1	RNU6-776P	3	1000	22287477	22387581	1.09150428820431	0.678321678321678	0.729270729270729	rs2473307	0.4566
1	RNU4-59P	4	1000	93116375	93216491	1.60249513317995	0.679320679320679	0.597402597402597	rs11810217	0.3275
1	RNA5S9	1	1000	228713894	228814013	0.341612381683681	0.566433566433566	0.566433566433566	rs7355046	0.5589
1	RNA5SP69	3	100000	178480047	178580164	4.46296649140116	0.218637813621864	0.0789892101078989	rs2476554	0.0350700000000001
1	RNA5S14	2	1000	228725083	228825202	0.71863686537112	0.721278721278721	0.797202797202797	rs6692721	0.5392
1	SNORA63C	7	1000	36834050	36934179	2.47457429110877	0.857142857142857	0.613386613386613	rs16822826	0.1794
1	SNORA55	3	1000	39983045	40083180	2.36947150317441	0.428571428571429	0.516483516483517	rs9438926	0.2883
1	SNORD45B	18	100000	76205161	76305233	42.7290980532643	0.04379956200438	0.017139828601714	rs1146646	7.00900000000005e-4
1	RNA5SP78	12	1000	229635651	229735769	20.4869548124825	0.148851148851149	0.198801198801199	rs12040438	0.05175
1	RNU1-141P	12	1000	218253136	218353294	15.1313164847889	0.235764235764236	0.418581418581419	rs12058781	0.0623299999999999
1	SNORA16B	8	100000	212476157	212576292	9.29410860674963	0.305366946330537	0.0824291757082429	rs14123	0.0144099999999999
1	RNA5S2	1	1000	228698255	228798374	0.341612381683681	0.567432567432567	0.567432567432567	rs7355046	0.5589
1	RNU4-42P	4	1000	160312557	160412699	4.15641158523787	0.361638361638362	0.44955044955045	rs10494343	0.149100000000001
1	RNU4-28P	6	1000	19787086	19887227	0.507422935945124	0.992007992007992	0.987012987012987	rs12066114	0.6299
1	RNA5SP51	1	100000	86299362	86399481	3.00457011713716	0.0823591764082359	0.0823591764082359	rs10732722	0.0830299999999999
1	RNY4P16	5	100000	234923719	235023820	11.4340841716631	0.0766992330076699	0.0635793642063579	rs12136271	0.0179900000000001
1	RNU6-304P	9	1000	8893485	8993592	5.07629272363096	0.692307692307692	0.737262737262737	rs6665631	0.204899999999999
1	RNU6-828P	5	1000	10173325	10273432	3.73045268849687	0.534465534465534	0.627372627372627	rs6687550	0.2302
1	RN7SKP55	4	1000	245057211	245157518	5.81964673531466	0.207792207792208	0.114885114885115	rs7524543	0.0267500000000001
1	RNU5E-4P	14	1000	11919864	12019984	13.2167967401793	0.371628371628372	0.35964035964036	rs12562819	0.0401500000000001
1	RNY1P13	8	1000	115220340	115320445	7.90417516505209	0.381618381618382	0.207792207792208	rs2010899	0.0464500000000002
1	RNU6-1022P	3	1000	22264308	22364412	1.09150428820431	0.693306693306693	0.749250749250749	rs2473307	0.4566
1	RNA5S15	2	1000	228727314	228827433	0.71863686537112	0.692307692307692	0.782217782217782	rs6692721	0.5392
1	RNU6-1240P	2	1000	186230956	186331060	1.33498314970567	0.506493506493506	0.427572427572428	rs1547084	0.2493
1	SNORD38A	12	1000	45193514	45293584	7.19141119777839	0.537462537462537	0.458541458541459	rs3923304	0.175599999999999
1	RNA5SP19	1	1000	228693493	228793602	0.341612381683681	0.585414585414585	0.585414585414585	rs7355046	0.5589
1	RNA5SP79	17	1000	230905995	231006104	21.9622830051491	0.233766233766234	0.320679320679321	rs1202572	0.0387000000000001
1	RNU6-290P	7	1000	171337782	171437889	5.15593312877783	0.589410589410589	0.756243756243756	rs17644596	0.2194
1	RNU6-1283P	4	100000	246302315	246402420	8.86409425151834	0.0925690743092569	0.0824591754082459	rs10924537	0.02482
1	RNA5S16	2	1000	228729555	228829674	0.71863686537112	0.675324675324675	0.771228771228771	rs6692721	0.5392
1	RNU6-1318P	1	1000	100416192	100516295	0.130513710343082	0.736263736263736	0.736263736263736	rs1541042	0.7179
1	RNA5SP22	1	100000	78510490	78610599	3.51679000841816	0.0603793962060379	0.0603793962060379	rs586300	0.06075
1	RNA5SP77	4	1000	227698881	227799001	2.71430598767165	0.544455544455544	0.62037962037962	rs3942992	0.2911
1	RNU6-487P	9	1000	203238123	203338227	13.1018126026187	0.205794205794206	0.264735264735265	rs12406229	0.03851
1	RNU6-609P	2	1000	199933816	200033923	1.11487922455555	0.576423576423576	0.525474525474525	rs3790844	0.301700000000001
1	RNU1-122P	5	1000	147756735	147856886	4.07223958950032	0.392607392607393	0.372627372627373	rs563625	0.1718
1	RN7SKP269	7	1000	9957375	10057694	0.6150989163298	0.978021978021978	0.95004995004995	rs12062953	0.568
1	RNU5E-6P	15	1000	45235554	45335669	7.30317987879493	0.613386613386613	0.508491508491508	rs3923304	0.175599999999999
1	RNU6-716P	1	1000	199927632	200027735	1.06666482417032	0.317682317682318	0.317682317682318	rs3790844	0.301700000000001
1	RNA5S7	1	1000	228709413	228809532	0.341612381683681	0.579420579420579	0.579420579420579	rs7355046	0.5589
1	RNA5S13	2	1000	228722842	228822961	0.71863686537112	0.692307692307692	0.797202797202797	rs6692721	0.5392
1	MIR488	3	1000	176948498	177048581	3.26299396435062	0.346653346653347	0.33966033966034	rs2861883	0.142099999999999
1	TDRKH-AS1	6	1000	151713279	151816878	4.60313333806337	0.55044955044955	0.687312687312687	rs12128071	0.198
1	LINC01562	5	1000	51610766	51750768	3.95640329160272	0.500499500499501	0.520479520479521	rs12744230	0.1808
1	LINC00970	25	1000	168823142	169106243	16.9364515946235	0.779220779220779	0.687312687312687	rs4656640	0.05276
1	OR2L2	2	1000	248143371	248255607	0.684239773821538	0.716283716283716	0.728271728271728	rs12028988	0.4724
1	OR2W5	6	1000	247601394	247705717	11.5892766501882	0.115884115884116	0.203796203796204	rs12035036	0.0529499999999997
1	EFCAB2	20	1000	245083006	245340466	23.5375630874323	0.295704295704296	0.34965034965035	rs7524543	0.0267500000000001
1	COX20	1	1000	244948917	245058359	0.0130356625534926	0.903096903096903	0.903096903096903	rs10128061	0.9091
1	CHML	6	1000	241742154	241853556	1.4719520424445	0.947052947052947	0.857142857142857	rs602627	0.305900000000001
1	IBA57-DT	3	1000	228301786	228403213	2.20746633672556	0.458541458541459	0.400599400599401	rs12120621	0.2066
1	STUM	6	1000	226686464	226846931	6.28372432953328	0.358641358641359	0.451548451548452	rs16846117	0.1206
1	CAPN8	8	1000	223661348	223903436	3.191410330667	0.817182817182817	0.875124875124875	rs7516954	0.3216
1	TATDN3	3	1000	212915169	213040172	1.56845756986886	0.618381618381618	0.558441558441558	rs2644548	0.265599999999999
1	SERTAD4-AS1	2	100000	210354800	210457392	6.349822053657	0.042569574304257	0.047289527104729	rs685532	0.0235500000000001
1	MIR29B2CHG	10	1000	207924862	208102460	14.4235417954988	0.185814185814186	0.103896103896104	rs17006738	0.01943
1	CR1	13	1000	207619491	207865110	4.3618536850344	0.91008991008991	0.985014985014985	rs1887632	0.4572
1	LINC00862	19	100000	200172546	200419833	35.2706750595449	0.106688933110669	0.0850291497085029	rs34959467	0.01314
1	C1orf53	4	1000	197821759	197926497	2.08828914367917	0.615384615384615	0.689310689310689	rs6428425	0.3697
1	LINC00272	2	1000	182326755	182433950	0.219271304310865	0.886113886113886	0.877122877122877	rs11585935	0.6629
1	TEDDM1	2	1000	182317251	182419751	0.219271304310865	0.861138861138861	0.845154845154845	rs11585935	0.6629
1	GPR52	2	1000	174367211	174468683	2.92344531693533	0.244755244755245	0.183816183816184	rs7523263	0.0881599999999999
1	METTL11B	9	1000	170065141	170186931	6.16261221340996	0.526473526473527	0.78021978021978	rs10800504	0.3052
1	FCGR3A	3	1000	161461548	161570527	2.27708705046029	0.445554445554446	0.430569430569431	rs6696854	0.2466
1	OR6K3	3	1000	158636116	158740510	0.215580918559418	0.972027972027972	0.984015984015984	rs11810781	0.7341
1	OR10T1P	7	1000	158364857	158465804	4.86102480098666	0.622377622377622	0.63536463536463506	rs6679056	0.1814
1	MSTO2P	2	1000	155665619	155769928	2.85746740556083	0.226773226773227	0.258741258741259	rs708611	0.1886
1	S100A7P1	11	1000	153349495	153450877	9.45536803558171	0.458541458541459	0.2997002997003	rs3006490	0.0264599999999999
1	LOR	4	1000	153182162	153284600	0.716121419255755	0.92007992007992	0.885114885114885	rs821405	0.4662
1	PRR9	6	100000	153140059	153241786	10.155637382787	0.125618743812562	0.0739192608073919	rs986760	0.01311
1	LELP1	5	100000	153125905	153227596	10.1522224200878	0.0768292317076829	0.0622293777062229	rs986760	0.01311
1	SPRR2E	4	1000	153015610	153128660	6.89333901498568	0.18981018981019	0.147852147852148	rs1500941	0.0634200000000003
1	KPRP	3	1000	152682036	152784528	0.789723767932756	0.765234765234765	0.651348651348651	rs1591077	0.3806
1	ADAMTSL4-AS1	10	1000	150482677	150597028	1.65007716195836	0.978021978021978	0.985014985014985	rs11204680	0.5092
1	HIST2H3C	1	1000	149761109	149862765	0.407580714901166	0.545454545454545	0.545454545454545	rs1260246	0.5232
1	HIST2H2AA3	1	1000	149772642	149873191	0.407580714901166	0.507492507492508	0.507492507492508	rs1260246	0.5232
1	HIST2H3A	1	1000	149774180	149875836	0.407580714901166	0.524475524475524	0.524475524475524	rs1260246	0.5232
1	HSD3BP4	10	1000	120056688	120164690	11.4727710635626	0.296703296703297	0.250749250749251	rs2885613	0.0598199999999996
1	HSD3B1	10	1000	119999820	120107677	22.2810084134531	0.0839160839160839	0.111888111888112	rs911241	0.0410599999999998
1	HSD3BP2	9	1000	119931623	120038709	21.3423664901094	0.0699300699300699	0.147852147852148	rs10923819	0.0260599999999998
1	HSD3B2	8	1000	119907553	120015658	11.5164205745405	0.213786213786214	0.143856143856144	rs10923819	0.0260599999999998
1	C1orf137	4	1000	117186733	117299225	2.87555278420065	0.538461538461538	0.564435564435564	rs10923135	0.2067
1	ATP1A1-AS1	1	1000	116883196	117011257	0.360011227681654	0.549450549450549	0.549450549450549	rs744908	0.5485
1	CHIAP2	19	1000	111772680	111878738	20.0511386129379	0.346653346653347	0.35964035964036	rs2820075	0.0396999999999999
1	SPATA42	14	1000000	109349838	109451146	80.0594418261805	5.04999495000505e-4	2.13999786000214e-4	rs10494100	6.23499999999995e-5
1	HSP90B3P	36	100000	92058072	92159639	55.0238005297032	0.130578694213058	0.0725792742072579	rs17571088	0.005458
1	SAMD13	7	1000	84714048	84905640	8.27350716671461	0.290709290709291	0.20979020979021	rs548310	0.0465600000000001
1	C1orf141	63	1000	67507847	67747536	93.4359272726177	0.177822177822178	0.182817182817183	rs11465791	7.76499999999992e-4
1	EFCAB7	1	1000	63939042	64088364	1.49010609072697	0.232767232767233	0.232767232767233	rs17125170	0.2222
1	LDLRAD1	6	1000	54422970	54533859	2.11203653799877	0.703296703296703	0.765234765234765	rs7539402	0.4229
1	ZYG11A	6	1000	53258182	53410670	0.685556361071991	0.837162837162837	0.799200799200799	rs11206043	0.5568
1	C1orf185	4	1000	51517892	51663758	3.69695581493467	0.41958041958042	0.44955044955045	rs12744230	0.1808
1	FOXO6	9	1000	41777593	41899262	5.16183711847817	0.687312687312687	0.681318681318681	rs11585393	0.162
1	PHACTR4	1	1000	28646092	28876876	1.23777653717575	0.280719280719281	0.280719280719281	rs9426308	0.265900000000001
1	ZDHHC18	3	1000	27103178	27234095	2.8223442385718	0.356643356643357	0.467532467532468	rs4378228	0.2594
1	MACO1	2	1000	25707348	25876700	0.538447151422631	0.603396603396603	0.589410589410589	rs7541095	0.586
1	TCEA3	12	1000	23657553	23801233	13.8525818543036	0.288711288711289	0.367632367632368	rs1740481	0.1132
1	LINC02783	8	1000	17466277	17574112	9.52479784144716	0.311688311688312	0.416583416583417	rs2293914	0.0865500000000002
1	C1orf195	9	1000	15440839	15547813	2.77672859914618	0.806193806193806	0.864135864135864	rs2235789	0.3928
1	PRAMEF20	2	100000	13686906	13797803	7.94545383236964	0.021979780202198	0.0604593954060459	rs6686636	0.03137
1	AADACL4	10	1000	12654565	12777097	11.4667286073487	0.336663336663337	0.315684315684316	rs3000896	0.0352200000000001
1	DISP3	3	1000	11489211	11647608	5.27341631596502	0.130869130869131	0.15984015984016	rs17036930	0.0777300000000001
1	ZBTB48	3	1000	6590053	6699340	4.38620040389024	0.22977022977023	0.204795204795205	rs4908932	0.0705299999999998
1	TMEM88B	1	1000	1311507	1413167	0.0982829274060687	0.74025974025974	0.74025974025974	rs1781145	0.7539
1	TTLL10-AS1	10	1000	1058435	1164935	6.84914629379387	0.71028971028971	0.58041958041958	rs3766186	0.0757900000000001
1	RNU6-877P	2	1000	51797979	51898086	0.391135535473092	0.788211788211788	0.778221778221778	rs11205835	0.5709
1	SNORD45C	17	100000	76202756	76302835	41.7527416094675	0.04309956900431	0.016619833801662	rs1146646	7.00900000000005e-4
1	RNU6-969P	4	1000	53220779	53320884	1.23264147655424	0.753246753246753	0.749250749250749	rs4926931	0.4273
1	RNU6-1062P	2	1000	151551799	151651906	3.29932749823814	0.178821178821179	0.176823176823177	rs1196346	0.0986700000000001
1	SNORA70H	9	1000	201897588	201997723	14.413870429454	0.150849150849151	0.155844155844156	rs3806357	0.0208899999999999
1	RNU6-608P	3	1000	39536611	39636715	0.260383336345722	0.963036963036963	0.948051948051948	rs967529	0.6437
1	SNORD21	8	1000	93252845	93352940	6.7094518603177	0.462537462537463	0.451548451548452	rs6604026	0.168799999999999
1	RNU6-157P	7	1000	172285679	172385786	3.28230152547203	0.718281718281718	0.8001998001998	rs1894633	0.308500000000001
1	RNU6-723P	3	100000	48759880	48859987	8.64535173296816	0.0611893881061189	0.016719832801672	rs1338314	0.007779
1	RNU6-418P	8	1000	205514168	205614275	3.47884371672985	0.804195804195804	0.917082917082917	rs10494871	0.3786
1	RNU6-152P	6	1000	182246202	182346309	12.688792693371	0.136863136863137	0.163836163836164	rs10911048	0.0513
1	RNU6-949P	1	1000	27952113	28052220	0.0690670691400045	0.802197802197802	0.802197802197802	rs1292081	0.7927
1	RNU6-968P	6	1000	236028714	236128821	3.18323478920518	0.64035964035964	0.516483516483517	rs17616115	0.17
1	RNU6V	8	1000	110084155	110184262	10.6124867014466	0.244755244755245	0.16983016983017	rs7544426	0.0375799999999999
1	RNU1-74P	10	1000	232917762	233017933	1.24666303003521	0.984015984015984	0.956043956043956	rs10910625	0.3524
1	RNU6-1310P	5	1000	168182612	168282719	5.66746645918322	0.304695304695305	0.1998001998002	rs12137063	0.0614900000000001
1	RNU6-1008P	1	1000	224443081	224543185	0.170689221266727	0.675324675324675	0.675324675324675	rs11579964	0.6795
1	RNU6-48P	6	1000	27601709	27701816	4.89847621472942	0.518481518481518	0.652347652347652	rs4970518	0.1934
1	RNU6-481P	1	1000	161321078	161421185	0.00205984798354547	0.97002997002997	0.97002997002997	rs12140361	0.9638
1	RNU6-1042P	5	1000	150624341	150724448	2.14041518309387	0.515484515484515	0.564435564435564	rs4970926	0.4202
1	RNU6-514P	2	1000	23439196	23539303	0.683500668281865	0.707292707292707	0.68631368631368606	rs676643	0.4404
1	RNU6-662P	3	1000	151670072	151770176	3.97098267578713	0.255744255744256	0.280719280719281	rs1308153	0.1099
1	RNU6-40P	2	1000	31920418	32020525	0.697239660150106	0.554445554445554	0.53046953046953	rs4261154	0.4975
1	RNU6-622P	8	100000	75598729	75698832	18.3695836708867	0.0740892591074089	0.00826991730082699	rs10493559	0.00151299999999997
1	RNU1-8P	13	1000	7229419	7329584	10.8323326936382	0.53046953046953	0.602397602397602	rs4908446	0.1007
1	RNU6-171P	6	1000	164558801	164658908	7.3714199126402	0.306693306693307	0.370629370629371	rs6672521	0.0877000000000002
1	RNU6-424P	2	1000	27970241	28070346	0.0695482026695813	0.967032967032967	0.962037962037962	rs1292081	0.7927
1	RNU6-106P	2	1000	155278502	155378609	4.46956469485191	0.130869130869131	0.141858141858142	rs12239114	0.1193
1	RNU6-1297P	2	100000	155339187	155439291	8.10412216431645	0.041139588604114	0.046569534304657	rs1325908	0.0324
1	RNU6-465P	1	1000	120619561	120719662	0.208430948242164	0.663336663336663	0.663336663336663	rs9428325	0.648
1	RNU6-809P	5	1000	64444565	64544672	2.11043988697732	0.738261738261738	0.652347652347652	rs1341511	0.2542
1	RNU6-1026P	1	1000	50998075	51098183	1.59861215166137	0.212787212787213	0.212787212787213	rs11205732	0.2061
1	RNU6-110P	4	1000	26240687	26340791	4.92340737589309	0.281718281718282	0.118881118881119	rs298456	0.0508500000000003
1	SNORD45A	17	100000	76203573	76303657	41.7527416094675	0.043209567904321	0.01719982800172	rs1146646	7.00900000000005e-4
1	RNU6-880P	8	1000	43407108	43507215	7.40297740293433	0.378621378621379	0.509490509490509	rs7413414	0.1867
1	RNU6-160P	2	1000	153254097	153354204	0.488632625196315	0.63036963036963	0.63536463536463506	rs3014878	0.5904
1	RNU6-636P	15	1000	37619210	37719317	8.65039664167392	0.658341658341658	0.503496503496504	rs215835	0.124000000000001
1	RNVU1-1	3	1000	147784501	147884665	3.59074287497943	0.24975024975025	0.236763236763237	rs563625	0.1718
1	RNA5SP64	6	1000	165961480	166061587	8.23153664272383	0.217782217782218	0.260739260739261	rs9426841	0.0698000000000001
1	SNORD38B	13	1000	45194061	45294128	7.19523386913986	0.588411588411588	0.481518481518482	rs3923304	0.175599999999999
1	RNU6-291P	15	1000	11236310	11336417	7.76811963883598	0.662337662337662	0.455544455544456	rs4845980	0.07555
1	RNU6-41P	1	1000	182901346	183001453	0.596021611918521	0.446553446553447	0.446553446553447	rs6694038	0.4401
1	SNORA80E	8	1000	155839699	155939836	6.94310940005343	0.38961038961039	0.574425574425574	rs4661175	0.2314
1	RNU6-1031P	4	1000	67956809	68056916	8.25447202652929	0.11988011988012	0.316683316683317	rs6692344	0.1132
1	SNORA66	8	1000	93256275	93356408	6.7094518603177	0.447552447552448	0.426573426573427	rs6604026	0.168799999999999
1	MIR215	2	1000	220241194	220341304	0.429425524838297	0.717282717282717	0.718281718281718	rs3820455	0.5573
1	MIR554	6	1000	151468271	151568367	1.47447139414409	0.911088911088911	0.83016983016983	rs2337363	0.3477
1	MIR200A	8	1000	1053242	1153332	3.52629916594837	0.852147852147852	0.773226773226773	rs4970362	0.203
1	MIR194-1	2	1000	220241498	220341583	0.429425524838297	0.715284715284715	0.707292707292707	rs3820455	0.5573
1	MIR186	5	1000	71483313	71583399	2.39990371874961	0.697302697302697	0.873126873126873	rs10518356	0.4248
1	MIR556	11	1000	162262335	162362430	5.03258998151069	0.871128871128871	0.632367632367632	rs164149	0.0528800000000001
1	MIR200B	8	1000	1052483	1152578	3.52629916594837	0.875124875124875	0.816183816183816	rs4970362	0.203
1	MIR553	5	1000	100696796	100796864	2.3703979160399	0.708291708291708	0.609390609390609	rs12048902	0.2017
1	MIR181A1	5	100000	198778172	198878282	9.57566756032285	0.106378936210638	0.0522594774052259	rs12122064	0.01144
1	MIR551A	1	1000	3427258	3527354	0.19718830708051	0.656343656343656	0.656343656343656	rs4648392	0.657
1	MIR9-1	19	1000	156340122	156440230	12.5730160529878	0.66033966033966	0.661338661338661	rs7548323	0.0909600000000007
1	MIR552	2	1000	35085199	35185295	1.07352925195838	0.598401598401598	0.53046953046953	rs2359631	0.3101
1	MIR30C1	7	1000	41172955	41273044	5.01028786542505	0.604395604395604	0.728271728271728	rs17357062	0.2259
1	MIR557	12	1000	168294761	168394859	9.0786492774826	0.583416583416583	0.366633366633367	rs17503031	0.04801
1	MIR181B1	5	100000	198778001	198878111	9.57566756032285	0.105818941810582	0.0520994790052099	rs12122064	0.01144
1	MIR199A2	8	1000	172063674	172163784	6.76643169446586	0.497502497502497	0.486513486513487	rs2819530	0.115400000000001
1	GNRHR2	4	100000	145459751	145566076	19.2317879028325	0.003169968300317	0.029319706802932	rs17352281	0.00793000000000002
1	DIO1	8	1000	54306911	54426759	3.81966816811191	0.74025974025974	0.86013986013986	rs12131461	0.309399999999999
1	AKR7L	2	1000	19542475	19650688	0.818815133303268	0.65034965034965	0.679320679320679	rs1738023	0.4388
1	MIR320B1	2	1000	117164370	117264449	1.60618968721414	0.443556443556444	0.381618381618382	rs10923135	0.2067
1	MIR760	1	1000	94262387	94362467	0.109424752148574	0.733266733266733	0.733266733266733	rs12094966	0.7408
1	MIR765	7	1000	156855922	156956036	4.84079119955475	0.579420579420579	0.68631368631368606	rs41299597	0.197800000000001
1	RNA5SP18	2	1000	228733658	228833779	0.71863686537112	0.718281718281718	0.79020979020979	rs6692721	0.5392
1	RNU6-750P	1	1000	100394494	100494601	0.130513710343082	0.744255744255744	0.744255744255744	rs1541042	0.7179
1	RNU6-1176P	13	1000	65438650	65538757	12.0484010910554	0.468531468531469	0.362637362637363	rs525563	0.0431599999999998
1	RNU6-239P	6	1000	154217978	154318077	2.52971843563539	0.693306693306693	0.526473526473527	rs1212352	0.2041
1	RNA5SP23	6	1000	78790848	78890953	8.85623843148978	0.21978021978022	0.165834165834166	rs12742293	0.0869299999999993
1	RNU6-1177P	13	1000	62268170	62368274	8.84881715436026	0.601398601398601	0.524475524475524	rs1286813	0.1234
1	RNU6-1246P	1	1000	73133345	73233452	1.14737180217704	0.267732267732268	0.267732267732268	rs2422284	0.2841
1	RNU6-817P	1	1000	116906387	117006491	0.360011227681654	0.54045954045954	0.54045954045954	rs744908	0.5485
1	RNU6-1248P	5	1000	223827752	223927816	2.18189155473293	0.695304695304695	0.7002997002997	rs7516954	0.3216
1	RNU6-695P	3	1000	90669013	90769117	0.417836361848142	0.862137862137862	0.845154845154845	rs10922823	0.5953
1	RNA5SP63	7	1000	163429273	163529385	5.05563187124961	0.566433566433566	0.496503496503497	rs4657284	0.1191
1	RNU6-510P	1	1000	38407133	38507241	0.236836989051383	0.611388611388611	0.611388611388611	rs4525008	0.6265
1	RNA5SP53	2	1000	93903889	94004009	1.34688473371004	0.531468531468531	0.56043956043956	rs2493645	0.3286
1	MAP10	5	1000	232890637	232994153	1.08219685416429	0.863136863136863	0.73026973026973	rs10910625	0.3524
1	SPHAR	6	1000	229390881	229491073	3.27411369555424	0.63536463536463506	0.816183816183816	rs237779	0.3959
1	NDUFA3P3	8	1000	226101878	226202128	9.76460306645001	0.272727272727273	0.208791208791209	rs2038393	0.04978
1	AURKAP1	7	1000	220390047	220491259	5.29301134743794	0.514485514485514	0.173826173826174	rs10779402	0.0398199999999999
1	DENND1B	1	1000	197423877	197794826	0.27878298966725	0.619380619380619	0.619380619380619	rs17562195	0.5975
1	C1orf220	3	100000	178461886	178568024	4.46296649140116	0.218217817821822	0.0791592084079159	rs2476554	0.0350700000000001
1	RPL29P7	11	1000	168857704	168958161	2.86383052937911	0.973026973026973	0.945054945054945	rs4656623	0.2712
1	SFT2D2	6	1000	168145175	168272259	8.83851328932244	0.203796203796204	0.227772227772228	rs12137063	0.0614900000000001
1	HMGB3P6	9	100000	164276003	164376601	47.9286952691303	0.00994990050099499	0.016109838901611	rs546478	0.00419999999999999
1	RPL31P11	15	1000	161603484	161705042	8.42772257633738	0.717282717282717	0.794205794205794	rs6699818	0.1831
1	CFAP45	15	1000	159792153	159919955	12.4823738663414	0.558441558441558	0.400599400599401	rs7551141	0.0616299999999998
1	ACKR1	14	1000	159123096	159226290	16.0205159557406	0.328671328671329	0.186813186813187	rs2213949	0.0302200000000002
1	LINGO4	6	1000	151722739	151828630	4.60313333806337	0.566433566433566	0.71028971028971	rs12128071	0.198
1	MLLT11	2	1000000	150980233	151090973	11.9597822327381	0.00271199728800271	0.00133799866200134	rs2864700	6.71700000000012e-4
1	HIST2H3DP1	1	1000	120854674	120955090	0.0157273423171057	0.913086913086913	0.913086913086913	rs827361	0.9002
1	VDAC2P3	17	100000	118133433	118234261	56.1059813009091	0.040109598904011	0.018379816201838	rs10923351	0.00366399999999999
1	NRAS	7	1000	115197089	115309392	7.90384029673106	0.332667332667333	0.210789210789211	rs2010899	0.0464500000000002
1	GSTM2	10	1000	110160643	110302173	9.62666623543557	0.432567432567433	0.37962037962038	rs7544426	0.0375799999999999
1	CFL1P2	4	1000	51573459	51674143	3.69695581493467	0.400599400599401	0.42957042957043	rs12744230	0.1808
1	GBP7	1	1000	89547424	89691692	1.97053634016273e-4	0.991008991008991	0.991008991008991	rs12740160	0.9888
1	RBMXL1	4	1000	89395138	89508643	5.28941501525581	0.231768231768232	0.231768231768232	rs10922552	0.131499999999999
1	HNRNPA1P64	8	1000	80866767	80967689	5.90024704984172	0.482517482517482	0.615384615384615	rs17390593	0.212199999999999
1	LEPROT	23	1000	65836269	65951690	18.0183245639853	0.512487512487512	0.594405594405594	rs17127656	0.104
1	ANAPC10P1	1	1000	52669292	52769848	0.364895302014923	0.58041958041958	0.58041958041958	rs12142485	0.5458
1	MYCBP	13	100000	39278164	39389040	27.064506243751	0.0952590474095259	0.0916190838091619	rs942841	0.01173
1	SH3D21	7	1000	36721987	36840487	2.22213325666238	0.809190809190809	0.833166833166833	rs10796882	0.3744
1	HNRNPA1P43	2	1000	116349530	116450440	0.491892816792249	0.772227772227772	0.764235764235764	rs2096210	0.5157
[truncated: 30,768 more rows]
